# Supplementary material for: Methicillin Resistant Staphylococci Isolated from Goats and Their Farm Environments in Saudi Arabia Genotypically Linked to Known Human Clinical Isolates: a Pilot Study
Source: Microbiol Spectr. 2022 Aug 1;10(4):e00387-22. doi: 10.1128/spectrum.00387-22 (PMC9431424; doi:10.1128/spectrum.00387-22)
Supplement: Supplemental file 1 — Tables S1 to S6. Download spectrum.00387-22-s0001.xls, XLS file, 0.4 MB [file spectrum.00387-22-s0001.xls]

## Sheet: Accession
Table S1: Accession numbers of sequenced MRS isolates
SE1	S. epidermidis	ERS9620839
SE2	S. epidermidis	ERS9620840
SA1	S. aureus	ERS9620841
SA2	S. aureus	ERS9620842
SA3	S. aureus	ERS9620843
SA4	S. aureus	ERS9620844
SA5	S. aureus	ERS9620845
SA6	S. aureus	ERS9620846
SA7	S. aureus	ERS9620847

## Sheet: staphylococci susceptibility
Table S2: The list of staphylococci (n=57) isolates recovered from goats and their farm environment
Source	Species	Tetracycline	Erythromycin	Clindamycin	Gentamicin	Quinupristin/Dalfopristin	Tigecycline	Rifampicin	benzylpencillin	cefoxitin	oxacillin	ciprofloxacin	levofloxacin	Moxifloxacin	Trimethoprim/Sulfamethoxazole
Milk	S. aureus	S	S	S	S	S	S	R	S	S	S	S	S	S	S
Nasal	S. aureus	S	S	S	S	S	S	S	S	S	S	R	R	S	S
Nasal	S. aureus	S	R	S	S	S	S	S	R	S	S	S	S	S	S
Milk	S. aureus	S	S	S	S	S	S	S	S	S	S	S	S	S	S
Nasal	S. aureus	S	S	S	S	S	S	S	S	S	S	S	S	S	S
Milk	S. aureus	R	S	S	R	S	S	S	S	S	S	S	S	S	S
Nasal	S. aureus	S	S	S	S	S	S	S	S	S	S	S	S	S	S
Nasal	S. aureus	S	S	S	S	S	S	S	S	S	S	S	S	S	S
Nasal	S. aureus	S	S	S	S	S	S	S	S	S	S	S	S	S	S
Nasal	S. aureus	S	S	S	S	S	S	S	R	S	S	S	S	S	S
Nasal	S. aureus	S	S	S	S	S	S	S	S	S	S	S	S	S	S
Nasal	S. aureus	S	S	S	R	S	S	S	S	S	S	S	S	S	S
Soil	S. aureus	S	S	S	S	S	S	S	S	S	S	S	S	S	S
Nasal	S. aureus	S	S	S	S	S	S	S	S	S	S	S	S	S	S
water	S. aureus	R	S	S	S	S	S	S	S	S	S	R	R	S	S
Nasal	S. aureus	S	S	S	R	S	S	R	S	S	S	S	S	S	S
Nasal	S. aureus	S	S	S	S	S	S	S	R	S	S	S	S	S	S
Nasal	S. aureus	S	S	S	S	S	S	S	S	S	S	S	S	S	S
water	S. aureus	S	S	S	S	S	S	S	S	S	S	S	S	S	S
Nasal	S. aureus	R	S	R	S	S	S	S	S	S	S	S	S	S	S
Nasal	S. aureus	S	S	S	S	S	S	S	S	S	S	R	S	S	S
Milk	S. aureus	S	S	S	S	S	S	S	S	S	S	S	S	S	S
Nasal	S. aureus	S	R	S	S	S	S	S	S	S	S	S	S	S	S
Milk	S. aureus	S	S	S	S	S	S	S	S	S	S	S	S	S	S
Nasal	S. aureus	S	S	S	S	S	S	S	R	S	S	S	S	S	S
Nasal	S. aureus	S	S	S	R	S	S	S	S	S	S	S	S	S	S
Soil	S. aureus	S	S	S	S	S	S	S	S	S	S	S	S	S	S
water	S. aureus	R	S	S	S	S	S	S	S	S	S	S	S	S	S
Nasal	S. aureus	S	S	S	S	S	S	S	S	S	S	S	S	S	S
Nasal	S. aureus	S	S	S	S	S	S	S	S	S	S	R	S	S	S
water	S. aureus	S	S	S	S	S	S	S	S	S	S	S	S	S	S
Nasal	S. aureus	S	S	S	S	S	S	S	S	S	S	S	S	S	S
Nasal	S. aureus	R	S	S	S	S	S	S	S	S	S	S	S	S	S
Nasal	S. aureus	S	S	S	S	S	S	S	S	S	S	S	S	S	S
Nasal	S. aureus	S	S	S	R	S	S	S	S	S	S	S	S	S	S
Nasal	S. aureus	S	S	S	S	S	S	S	R	S	S	S	S	S	S
Nasal	S. aureus	S	R	S	S	S	S	S	S	S	S	S	S	S	S
Nasal	S. aureus	S	S	S	S	S	S	S	S	S	S	R	R	R	S
Soil	S. aureus	S	S	S	S	S	S	S	S	S	S	S	S	S	S
Nasal	S. aureus	S	S	S	S	S	S	S	S	S	S	S	S	S	S
Milk	S. aureus	S	S	S	S	S	S	S	S	S	S	S	S	S	S
Nasal	S. aureus	R	S	S	S	S	S	S	S	S	S	S	S	S	S
Nasal	S. aureus	S	S	S	S	S	S	S	S	S	S	S	S	S	S
Nasal	S. aureus	S	S	S	S	S	S	S	S	S	S	S	S	S	S
Nasal	S. aureus	S	S	S	S	S	S	S	S	S	S	R	S	S	S
Nasal	S. aureus	S	S	S	R	S	S	S	R	S	S	S	S	S	S
Nasal	S. aureus	S	R	S	S	S	S	R	S	S	S	S	S	S	S
Nasal	S. aureus	S	S	S	S	S	S	S	S	S	S	S	S	S	S
Nasal	S. epidermidis	R	S	S	S	S	S	S	R	R	R	R	R	R	R
Nasal	S. epidermidis	R	R	S	S	S	S	S	R	R	R	R	R	R	R
Milk	S. aureus	R	S	S	S	S	S	S	R	R	R	R	R	R	R
Nasal	S. aureus	S	S	S	S	S	S	S	R	R	R	R	R	R	R
Nasal	S. aureus	R	S	S	S	S	S	S	R	R	R	R	R	R	R
Water	S. aureus	S	S	S	S	S	S	S	R	R	R	R	R	R	R
nasal	S. aureus	S	R	S	S	S	S	S	R	R	R	R	R	R	R
Nasal	S. aureus	S	S	S	S	S	S	S	R	R	R	R	R	R	R
Soil	S. aureus	R	R	S	S	S	S	S	R	R	R	R	R	R	R

## Sheet: pSA1 hits
Table S3: The list of plasmid hits using Mash distance for pSA1
ACC_NUCCORE	distance	pvalue	shared_hashes	recid	Topology_NUCCORE	CreateDate_NUCCORE	Location_BIOSAMPLE	loc_parsed	loc_lat	loc_lng	IsolationSource_BIOSAMPLE	Host_BIOSAMPLE	SamplType_BIOSAMPLE	plasmidfinder	pmlst	Length_NUCCORE	GC_NUCCORE	taxon_name	taxon_species_name	taxon_genus_name	taxon_family_name	taxon_order_name	taxon_class_name	taxon_phylum_name	taxon_superkingdom_name	D1	D2
NZ_CP029656.1	0.000191626	0	992	1	circular	2018-06-13								rep20_7_repA(SAP074A), GQ900426, |rep21_20_p020(pLGA251), FR821780,		27245	27.1977	Staphylococcus aureus	Staphylococcus aureus (1280)	Staphylococcus (1279)	Staphylococcaceae (90964)	Bacillales (1385)	Bacilli (91061)	Firmicutes (1239)	Bacteria (2)	-5.63097	1.98627
NZ_CP029654.1	0.000191626	0	992	2	circular	2018-06-08								rep21_20_p020(pLGA251), FR821780, |rep20_7_repA(SAP074A), GQ900426,		27267	27.1757	Staphylococcus aureus	Staphylococcus aureus (1280)	Staphylococcus (1279)	Staphylococcaceae (90964)	Bacillales (1385)	Bacilli (91061)	Firmicutes (1239)	Bacteria (2)	-5.63421	1.99063
CP030594.1	0.000215742	0	991	3	circular	2019-10-10	USA:New York City		40.7903	-73.9529	blood	Homo sapiens		rep21_20_p020(pLGA251), FR821780, |rep20_7_repA(SAP074A), GQ900426,		27271	27.1717	Staphylococcus aureus	Staphylococcus aureus (1280)	Staphylococcus (1279)	Staphylococcaceae (90964)	Bacillales (1385)	Bacilli (91061)	Firmicutes (1239)	Bacteria (2)	-5.63068	1.98451
NZ_CP045867.1	0.000215742	0	991	4	circular	2019-11-14	USA:IL	USA,IL	40.0797	-89.4337	bakery environment - hallway			rep20_7_repA(SAP074A), GQ900426, |rep21_20_p020(pLGA251), FR821780,		27265	27.174	Staphylococcus aureus	Staphylococcus aureus (1280)	Staphylococcus (1279)	Staphylococcaceae (90964)	Bacillales (1385)	Bacilli (91061)	Firmicutes (1239)	Bacteria (2)	-5.55603	2.04614
NZ_CP029081.1	0.000239895	0	990	5	circular	2018-05-02								rep21_20_p020(pLGA251), FR821780, |rep20_7_repA(SAP074A), GQ900426,		27246	27.2003	Staphylococcus aureus	Staphylococcus aureus (1280)	Staphylococcus (1279)	Staphylococcaceae (90964)	Bacillales (1385)	Bacilli (91061)	Firmicutes (1239)	Bacteria (2)	-5.63213	1.9823
NC_018972.1	0.000239895	0	990	6	circular	2012-10-26								rep21_7_rep(pWBG760), GQ900473, |rep20_7_repA(SAP074A), GQ900426,		27268	27.1674	Staphylococcus aureus	Staphylococcus aureus (1280)	Staphylococcus (1279)	Staphylococcaceae (90964)	Bacillales (1385)	Bacilli (91061)	Firmicutes (1239)	Bacteria (2)	-5.62943	1.992
CP049422.1	0.000239895	0	990	7	circular	2020-09-24	USA:New York City		40.7903	-73.9529	blood	Homo sapiens		rep21_20_p020(pLGA251), FR821780, |rep20_7_repA(SAP074A), GQ900426,		27269	27.1847	Staphylococcus aureus	Staphylococcus aureus (1280)	Staphylococcus (1279)	Staphylococcaceae (90964)	Bacillales (1385)	Bacilli (91061)	Firmicutes (1239)	Bacteria (2)	-5.63875	1.98812
CP051928.1	0.000239895	0	990	8	circular	2020-09-24	USA:New York City		40.7903	-73.9529	blood	Homo sapiens		rep21_20_p020(pLGA251), FR821780, |rep20_7_repA(SAP074A), GQ900426,		27273	27.1771	Staphylococcus aureus	Staphylococcus aureus (1280)	Staphylococcus (1279)	Staphylococcaceae (90964)	Bacillales (1385)	Bacilli (91061)	Firmicutes (1239)	Bacteria (2)	-5.63986	1.98857
NZ_MH785250.1	0.000239895	0	990	9	circular	2020-06-03	Belgium	Belgium	50.6403	4.66671	Broiler chicken	Gallus gallus	whole organism	rep20_7_repA(SAP074A), GQ900426, |rep21_20_p020(pLGA251), FR821780,		27269	27.17	Staphylococcus aureus	Staphylococcus aureus (1280)	Staphylococcus (1279)	Staphylococcaceae (90964)	Bacillales (1385)	Bacilli (91061)	Firmicutes (1239)	Bacteria (2)	-5.62534	1.98055
CP030589.1	0.000239895	0	990	10	circular	2019-10-10	USA:New York City		40.7903	-73.9529	blood	Homo sapiens		rep21_20_p020(pLGA251), FR821780, |rep20_7_repA(SAP074A), GQ900426,		27271	27.1791	Staphylococcus aureus	Staphylococcus aureus (1280)	Staphylococcus (1279)	Staphylococcaceae (90964)	Bacillales (1385)	Bacilli (91061)	Firmicutes (1239)	Bacteria (2)	-5.63778	1.99039
NZ_CP029672.1	0.000239895	0	990	11	circular	2018-06-13								rep20_7_repA(SAP074A), GQ900426, |rep21_20_p020(pLGA251), FR821780,		27269	27.17	Staphylococcus aureus	Staphylococcus aureus (1280)	Staphylococcus (1279)	Staphylococcaceae (90964)	Bacillales (1385)	Bacilli (91061)	Firmicutes (1239)	Bacteria (2)	-5.62815	1.97805
CP049479.1	0.000239895	0	990	12	circular	2020-09-24	USA:New York City		40.7903	-73.9529	blood	Homo sapiens		rep21_20_p020(pLGA251), FR821780, |rep20_7_repA(SAP074A), GQ900426,		27267	27.1684	Staphylococcus aureus	Staphylococcus aureus (1280)	Staphylococcus (1279)	Staphylococcaceae (90964)	Bacillales (1385)	Bacilli (91061)	Firmicutes (1239)	Bacteria (2)	-5.62813	1.99194
NZ_CP035792.1	0.000239895	0	990	13	circular	2019-02-20	USA: San Diego		32.71	-117.16	blood	Homo sapiens		rep20_7_repA(SAP074A), GQ900426, |rep21_20_p020(pLGA251), FR821780,		27267	27.172	Staphylococcus aureus	Staphylococcus aureus (1280)	Staphylococcus (1279)	Staphylococcaceae (90964)	Bacillales (1385)	Bacilli (91061)	Firmicutes (1239)	Bacteria (2)	-5.62081	1.97628
NZ_CP010891.1	0.000239895	0	990	14	circular	2015-09-15	Switzerland: Geneva	Switzerland,Geneva	46.2018	6.1466		Homo sapiens	pure laboratory culture	rep21_20_p020(pLGA251), FR821780, |rep20_7_repA(SAP074A), GQ900426,		27273	27.1734	Staphylococcus aureus	Staphylococcus aureus (1280)	Staphylococcus (1279)	Staphylococcaceae (90964)	Bacillales (1385)	Bacilli (91061)	Firmicutes (1239)	Bacteria (2)	-5.63487	1.9873
CP049487.1	0.000239895	0	990	15	circular	2020-09-24	USA:New York City		40.7903	-73.9529	blood	Homo sapiens		rep21_20_p020(pLGA251), FR821780, |rep20_7_repA(SAP074A), GQ900426,		27271	27.1717	Staphylococcus aureus	Staphylococcus aureus (1280)	Staphylococcus (1279)	Staphylococcaceae (90964)	Bacillales (1385)	Bacilli (91061)	Firmicutes (1239)	Bacteria (2)	-5.63599	1.98848
CP030691.1	0.000239895	0	990	16	circular	2019-10-10	USA:New York City		40.7903	-73.9529	blood	Homo sapiens		rep21_20_p020(pLGA251), FR821780, |rep20_7_repA(SAP074A), GQ900426,		27262	27.1807	Staphylococcus aureus	Staphylococcus aureus (1280)	Staphylococcus (1279)	Staphylococcaceae (90964)	Bacillales (1385)	Bacilli (91061)	Firmicutes (1239)	Bacteria (2)	-5.6387	1.98972
NZ_CP053641.1	0.000239895	0	990	17	circular	2020-06-11	USA	USA	39.7837	-100.446		Homo sapiens	whole organism	rep20_7_repA(SAP074A), GQ900426, |rep21_20_p020(pLGA251), FR821780,		27268	27.1747	Staphylococcus aureus	Staphylococcus aureus (1280)	Staphylococcus (1279)	Staphylococcaceae (90964)	Bacillales (1385)	Bacilli (91061)	Firmicutes (1239)	Bacteria (2)	-5.62502	1.97814
NC_019007.1	0.000264084	0	989	18	circular	2012-10-26								rep21_20_p020(pLGA251), FR821780, |rep20_7_repA(SAP074A), GQ900426,		27268	27.171	Staphylococcus aureus	Staphylococcus aureus (1280)	Staphylococcus (1279)	Staphylococcaceae (90964)	Bacillales (1385)	Bacilli (91061)	Firmicutes (1239)	Bacteria (2)	-5.63129	1.98603
CP049527.1	0.000264084	0	989	19	circular	2020-09-24	USA:New York City		40.7903	-73.9529	blood	Homo sapiens		rep21_20_p020(pLGA251), FR821780, |rep20_7_repA(SAP074A), GQ900426,		27272	27.1707	Staphylococcus aureus	Staphylococcus aureus (1280)	Staphylococcus (1279)	Staphylococcaceae (90964)	Bacillales (1385)	Bacilli (91061)	Firmicutes (1239)	Bacteria (2)	-5.63543	1.98526
NZ_CP029662.1	0.000264084	0	989	20	circular	2018-06-13								rep21_20_p020(pLGA251), FR821780, |rep20_7_repA(SAP074A), GQ900426,		27238	27.1789	Staphylococcus aureus	Staphylococcus aureus (1280)	Staphylococcus (1279)	Staphylococcaceae (90964)	Bacillales (1385)	Bacilli (91061)	Firmicutes (1239)	Bacteria (2)	-5.6265	1.98351
NZ_CP047858.1	0.000264084	0	989	21	circular	2020-01-23						Homo sapiens		rep20_7_repA(SAP074A), GQ900426, |rep21_20_p020(pLGA251), FR821780,		27268	27.182	Staphylococcus aureus	Staphylococcus aureus (1280)	Staphylococcus (1279)	Staphylococcaceae (90964)	Bacillales (1385)	Bacilli (91061)	Firmicutes (1239)	Bacteria (2)	-5.62478	1.97342
CP030711.1	0.000264084	0	989	22	circular	2019-10-10	USA:New York City		40.7903	-73.9529	blood	Homo sapiens		rep21_20_p020(pLGA251), FR821780, |rep20_7_repA(SAP074A), GQ900426,		27267	27.1757	Staphylococcus aureus	Staphylococcus aureus (1280)	Staphylococcus (1279)	Staphylococcaceae (90964)	Bacillales (1385)	Bacilli (91061)	Firmicutes (1239)	Bacteria (2)	-5.62484	1.98203
CP030500.1	0.000264084	0	989	23	circular	2019-10-10	USA:New York City		40.7903	-73.9529	blood	Homo sapiens		rep20_7_repA(SAP074A), GQ900426, |rep21_20_p020(pLGA251), FR821780,		27265	27.174	Staphylococcus aureus	Staphylococcus aureus (1280)	Staphylococcus (1279)	Staphylococcaceae (90964)	Bacillales (1385)	Bacilli (91061)	Firmicutes (1239)	Bacteria (2)	-5.62082	1.97278
CP049401.1	0.000264084	0	989	24	circular	2020-09-24	USA:New York City		40.7903	-73.9529	blood	Homo sapiens		rep21_20_p020(pLGA251), FR821780, |rep20_7_repA(SAP074A), GQ900426,		27271	27.1754	Staphylococcus aureus	Staphylococcus aureus (1280)	Staphylococcus (1279)	Staphylococcaceae (90964)	Bacillales (1385)	Bacilli (91061)	Firmicutes (1239)	Bacteria (2)	-5.63219	1.98709
NZ_CP047866.1	0.000264084	0	989	25	circular	2020-01-23						Homo sapiens		rep20_7_repA(SAP074A), GQ900426, |rep21_20_p020(pLGA251), FR821780,		27266	27.1804	Staphylococcus aureus	Staphylococcus aureus (1280)	Staphylococcus (1279)	Staphylococcaceae (90964)	Bacillales (1385)	Bacilli (91061)	Firmicutes (1239)	Bacteria (2)	-5.61762	1.96985
CP049489.1	0.000264084	0	989	26	circular	2020-09-24	USA:New York City		40.7903	-73.9529	blood	Homo sapiens		rep21_20_p020(pLGA251), FR821780, |rep20_7_repA(SAP074A), GQ900426,		27272	27.1634	Staphylococcus aureus	Staphylococcus aureus (1280)	Staphylococcus (1279)	Staphylococcaceae (90964)	Bacillales (1385)	Bacilli (91061)	Firmicutes (1239)	Bacteria (2)	-5.6334	1.98551
NZ_CP047860.1	0.000264084	0	989	27	circular	2020-01-23						Homo sapiens		rep20_7_repA(SAP074A), GQ900426, |rep21_20_p020(pLGA251), FR821780,		27268	27.1784	Staphylococcus aureus	Staphylococcus aureus (1280)	Staphylococcus (1279)	Staphylococcaceae (90964)	Bacillales (1385)	Bacilli (91061)	Firmicutes (1239)	Bacteria (2)	-5.61682	1.97093
NZ_CP047862.1	0.000264084	0	989	28	circular	2020-01-23						Homo sapiens		rep20_7_repA(SAP074A), GQ900426, |rep21_20_p020(pLGA251), FR821780,		27267	27.1794	Staphylococcus aureus	Staphylococcus aureus (1280)	Staphylococcus (1279)	Staphylococcaceae (90964)	Bacillales (1385)	Bacilli (91061)	Firmicutes (1239)	Bacteria (2)	-5.61326	1.96685
CP030472.1	0.000264084	0	989	29	circular	2019-10-10	USA:New York City		40.7903	-73.9529	blood	Homo sapiens		rep21_20_p020(pLGA251), FR821780, |rep20_7_repA(SAP074A), GQ900426,		27264	27.1787	Staphylococcus aureus	Staphylococcus aureus (1280)	Staphylococcus (1279)	Staphylococcaceae (90964)	Bacillales (1385)	Bacilli (91061)	Firmicutes (1239)	Bacteria (2)	-5.63587	1.98997
NZ_CP018769.1	0.000264084	0	989	30	circular	2017-02-03	USA: California	USA,California	36.7015	-118.756	Human_no contact with swine	Homo sapiens	bacterial culture	rep20_7_repA(SAP074A), GQ900426, |rep21_20_p020(pLGA251), FR821780,		27270	27.1727	Staphylococcus aureus	Staphylococcus aureus (1280)	Staphylococcus (1279)	Staphylococcaceae (90964)	Bacillales (1385)	Bacilli (91061)	Firmicutes (1239)	Bacteria (2)	-5.64638	2.00727
NZ_CP029679.1	0.00028831	0	988	31	circular	2018-06-08								rep20_7_repA(SAP074A), GQ900426, |rep21_20_p020(pLGA251), FR821780,		27267	27.172	Staphylococcus aureus	Staphylococcus aureus (1280)	Staphylococcus (1279)	Staphylococcaceae (90964)	Bacillales (1385)	Bacilli (91061)	Firmicutes (1239)	Bacteria (2)	-5.63871	1.98751
CP049424.1	0.00028831	0	988	32	circular	2020-09-24	USA:New York City		40.7903	-73.9529	blood	Homo sapiens		rep20_7_repA(SAP074A), GQ900426, |rep21_20_p020(pLGA251), FR821780,		27274	27.1541	Staphylococcus aureus	Staphylococcus aureus (1280)	Staphylococcus (1279)	Staphylococcaceae (90964)	Bacillales (1385)	Bacilli (91061)	Firmicutes (1239)	Bacteria (2)	-5.63662	1.98785
CP030687.1	0.00028831	0	988	33	circular	2019-10-10	USA:New York City		40.7903	-73.9529	blood	Homo sapiens		rep20_7_repA(SAP074A), GQ900426, |rep21_20_p020(pLGA251), FR821780,		27268	27.171	Staphylococcus aureus	Staphylococcus aureus (1280)	Staphylococcus (1279)	Staphylococcaceae (90964)	Bacillales (1385)	Bacilli (91061)	Firmicutes (1239)	Bacteria (2)	-5.63643	1.98874
NZ_MH785232.1	0.00028831	0	988	34	circular	2020-06-03	Belgium	Belgium	50.6403	4.66671	Broiler chicken	Gallus gallus	whole organism	rep20_7_repA(SAP074A), GQ900426, |rep21_20_p020(pLGA251), FR821780,		27261	27.167	Staphylococcus aureus	Staphylococcus aureus (1280)	Staphylococcus (1279)	Staphylococcaceae (90964)	Bacillales (1385)	Bacilli (91061)	Firmicutes (1239)	Bacteria (2)	-5.63908	1.98746
NZ_CP029670.1	0.00028831	0	988	35	circular	2018-06-13								rep20_7_repA(SAP074A), GQ900426, |rep21_20_p020(pLGA251), FR821780,		27276	27.1741	Staphylococcus aureus	Staphylococcus aureus (1280)	Staphylococcus (1279)	Staphylococcaceae (90964)	Bacillales (1385)	Bacilli (91061)	Firmicutes (1239)	Bacteria (2)	-5.64093	1.99188
CP030392.1	0.00028831	0	988	36	circular	2019-10-10	USA:New York City		40.7903	-73.9529	blood	Homo sapiens		rep20_7_repA(SAP074A), GQ900426, |rep21_20_p020(pLGA251), FR821780,		27266	27.1767	Staphylococcus aureus	Staphylococcus aureus (1280)	Staphylococcus (1279)	Staphylococcaceae (90964)	Bacillales (1385)	Bacilli (91061)	Firmicutes (1239)	Bacteria (2)	-5.63227	1.98554
CP030450.1	0.00028831	0	988	37	circular	2019-10-10	USA:New York City		40.7903	-73.9529	blood	Homo sapiens		rep21_20_p020(pLGA251), FR821780, |rep20_7_repA(SAP074A), GQ900426,		27273	27.1697	Staphylococcus aureus	Staphylococcus aureus (1280)	Staphylococcus (1279)	Staphylococcaceae (90964)	Bacillales (1385)	Bacilli (91061)	Firmicutes (1239)	Bacteria (2)	-5.63637	1.98765
CP030682.1	0.000312573	0	987	38	circular	2019-10-10	USA:New York City		40.7903	-73.9529	nares	Homo sapiens		rep21_20_p020(pLGA251), FR821780, |rep20_7_repA(SAP074A), GQ900426,		27297	27.1495	Staphylococcus aureus	Staphylococcus aureus (1280)	Staphylococcus (1279)	Staphylococcaceae (90964)	Bacillales (1385)	Bacilli (91061)	Firmicutes (1239)	Bacteria (2)	-5.67537	1.96027
CP049541.1	0.000312573	0	987	39	circular	2020-09-24	USA:New York City		40.7903	-73.9529	blood	Homo sapiens		rep21_20_p020(pLGA251), FR821780, |rep20_7_repA(SAP074A), GQ900426,		27273	27.1844	Staphylococcus aureus	Staphylococcus aureus (1280)	Staphylococcus (1279)	Staphylococcaceae (90964)	Bacillales (1385)	Bacilli (91061)	Firmicutes (1239)	Bacteria (2)	-5.63721	1.9876
CP030546.1	0.000312573	0	987	40	circular	2019-10-10	USA:New York City		40.7903	-73.9529	blood	Homo sapiens		rep21_20_p020(pLGA251), FR821780, |rep20_7_repA(SAP074A), GQ900426,		27268	27.1747	Staphylococcus aureus	Staphylococcus aureus (1280)	Staphylococcus (1279)	Staphylococcaceae (90964)	Bacillales (1385)	Bacilli (91061)	Firmicutes (1239)	Bacteria (2)	-5.62888	1.98125
CP051931.1	0.000336872	0	986	41	circular	2020-09-24	USA:New York City		40.7903	-73.9529	wound	Homo sapiens		rep20_7_repA(SAP074A), GQ900426, |rep21_20_p020(pLGA251), FR821780,		27266	27.1694	Staphylococcus aureus	Staphylococcus aureus (1280)	Staphylococcus (1279)	Staphylococcaceae (90964)	Bacillales (1385)	Bacilli (91061)	Firmicutes (1239)	Bacteria (2)	-5.65064	2.00388
CP030423.1	0.000336872	0	986	42	circular	2019-10-10	USA:New York City		40.7903	-73.9529	blood	Homo sapiens		rep21_20_p020(pLGA251), FR821780, |rep20_7_repA(SAP074A), GQ900426,		27270	27.1691	Staphylococcus aureus	Staphylococcus aureus (1280)	Staphylococcus (1279)	Staphylococcaceae (90964)	Bacillales (1385)	Bacilli (91061)	Firmicutes (1239)	Bacteria (2)	-5.65196	2.00323
CP049579.1	0.000336872	0	986	43	circular	2020-09-24	USA:New York City		40.7903	-73.9529	blood	Homo sapiens		rep20_7_repA(SAP074A), GQ900426, |rep21_20_p020(pLGA251), FR821780,		27273	27.1661	Staphylococcus aureus	Staphylococcus aureus (1280)	Staphylococcus (1279)	Staphylococcaceae (90964)	Bacillales (1385)	Bacilli (91061)	Firmicutes (1239)	Bacteria (2)	-5.62697	1.97841
CP049436.1	0.000336872	0	986	44	circular	2020-09-24	USA:New York City		40.7903	-73.9529	blood	Homo sapiens		rep21_20_p020(pLGA251), FR821780, |rep20_7_repA(SAP074A), GQ900426,		27265	27.163	Staphylococcus aureus	Staphylococcus aureus (1280)	Staphylococcus (1279)	Staphylococcaceae (90964)	Bacillales (1385)	Bacilli (91061)	Firmicutes (1239)	Bacteria (2)	-5.63954	1.98855
CP052007.1	0.000361208	0	985	45	circular	2020-09-24	USA:New York City		40.7903	-73.9529	other	Homo sapiens		rep21_20_p020(pLGA251), FR821780, |rep20_7_repA(SAP074A), GQ900426,		27298	27.1485	Staphylococcus aureus	Staphylococcus aureus (1280)	Staphylococcus (1279)	Staphylococcaceae (90964)	Bacillales (1385)	Bacilli (91061)	Firmicutes (1239)	Bacteria (2)	-5.64383	1.99316
CP030440.1	0.000361208	0	985	46	circular	2019-10-10	USA:New York City		40.7903	-73.9529	blood	Homo sapiens		rep21_20_p020(pLGA251), FR821780, |rep20_7_repA(SAP074A), GQ900426,		27266	27.1657	Staphylococcus aureus	Staphylococcus aureus (1280)	Staphylococcus (1279)	Staphylococcaceae (90964)	Bacillales (1385)	Bacilli (91061)	Firmicutes (1239)	Bacteria (2)	-5.63311	1.98708
CP030504.1	0.000361208	0	985	47	circular	2019-10-10	USA:New York City		40.7903	-73.9529	blood	Homo sapiens		rep20_7_repA(SAP074A), GQ900426, |rep21_20_p020(pLGA251), FR821780,		27267	27.172	Staphylococcus aureus	Staphylococcus aureus (1280)	Staphylococcus (1279)	Staphylococcaceae (90964)	Bacillales (1385)	Bacilli (91061)	Firmicutes (1239)	Bacteria (2)	-5.62895	1.98609
CP051964.1	0.000361208	0	985	48	circular	2020-09-24	USA:New York City		40.7903	-73.9529	blood	Homo sapiens		rep20_7_repA(SAP074A), GQ900426, |rep21_20_p020(pLGA251), FR821780,		27257	27.1563	Staphylococcus aureus	Staphylococcus aureus (1280)	Staphylococcus (1279)	Staphylococcaceae (90964)	Bacillales (1385)	Bacilli (91061)	Firmicutes (1239)	Bacteria (2)	-5.67449	2.02689
NZ_CP047818.1	0.000361208	0	985	49	circular	2020-01-23						Homo sapiens		rep20_7_repA(SAP074A), GQ900426, |rep21_20_p020(pLGA251), FR821780,		27265	27.174	Staphylococcus aureus	Staphylococcus aureus (1280)	Staphylococcus (1279)	Staphylococcaceae (90964)	Bacillales (1385)	Bacilli (91061)	Firmicutes (1239)	Bacteria (2)	-5.62768	1.97869
NZ_CP047855.1	0.000361208	0	985	50	circular	2020-01-23						Homo sapiens		rep20_7_repA(SAP074A), GQ900426, |rep21_20_p020(pLGA251), FR821780,		27159	27.1917	Staphylococcus aureus	Staphylococcus aureus (1280)	Staphylococcus (1279)	Staphylococcaceae (90964)	Bacillales (1385)	Bacilli (91061)	Firmicutes (1239)	Bacteria (2)	-5.60744	1.96467
NC_019008.1	0.000385581	0	984	51	circular	2012-10-26								rep21_20_p020(pLGA251), FR821780, |rep20_7_repA(SAP074A), GQ900426,		27268	27.1747	Staphylococcus aureus	Staphylococcus aureus (1280)	Staphylococcus (1279)	Staphylococcaceae (90964)	Bacillales (1385)	Bacilli (91061)	Firmicutes (1239)	Bacteria (2)	-5.64492	1.99581
CP030389.1	0.000385581	0	984	52	circular	2019-10-10	USA:New York City		40.7903	-73.9529	blood	Homo sapiens		rep21_20_p020(pLGA251), FR821780, |rep20_7_repA(SAP074A), GQ900426,		27245	27.1426	Staphylococcus aureus	Staphylococcus aureus (1280)	Staphylococcus (1279)	Staphylococcaceae (90964)	Bacillales (1385)	Bacilli (91061)	Firmicutes (1239)	Bacteria (2)	-5.62454	1.98827
CP049475.1	0.000385581	0	984	53	circular	2020-09-24	USA:New York City		40.7903	-73.9529	blood	Homo sapiens		rep21_20_p020(pLGA251), FR821780, |rep20_7_repA(SAP074A), GQ900426,		27267	27.1684	Staphylococcus aureus	Staphylococcus aureus (1280)	Staphylococcus (1279)	Staphylococcaceae (90964)	Bacillales (1385)	Bacilli (91061)	Firmicutes (1239)	Bacteria (2)	-5.64168	1.99309
NZ_CP047864.1	0.000385581	0	984	54	circular	2020-01-23						Homo sapiens		rep20_7_repA(SAP074A), GQ900426, |rep21_20_p020(pLGA251), FR821780,		27268	27.182	Staphylococcus aureus	Staphylococcus aureus (1280)	Staphylococcus (1279)	Staphylococcaceae (90964)	Bacillales (1385)	Bacilli (91061)	Firmicutes (1239)	Bacteria (2)	-5.62082	1.97142
NZ_CP029085.1	0.000409992	0	983	55	circular	2018-05-02								rep21_20_p020(pLGA251), FR821780, |rep20_7_repA(SAP074A), GQ900426,		27267	27.1794	Staphylococcus aureus	Staphylococcus aureus (1280)	Staphylococcus (1279)	Staphylococcaceae (90964)	Bacillales (1385)	Bacilli (91061)	Firmicutes (1239)	Bacteria (2)	-5.64925	1.99685
NZ_CP029475.1	0.000409992	0	983	56	circular	2019-01-06	USA:Surgical Intensive Care Unit at Rush University Medical Center in Chicago, IL		41.8744	-87.6695	anterior nares	Homo sapiens		rep21_20_p020(pLGA251), FR821780, |rep20_7_repA(SAP074A), GQ900426,		27086	27.217	Staphylococcus aureus	Staphylococcus aureus (1280)	Staphylococcus (1279)	Staphylococcaceae (90964)	Bacillales (1385)	Bacilli (91061)	Firmicutes (1239)	Bacteria (2)	-5.63792	1.99594
CP051936.1	0.000409992	0	983	57	circular	2020-09-24	USA:New York City		40.7903	-73.9529	Surveillance	Homo sapiens		rep20_7_repA(SAP074A), GQ900426,		27271	27.1681	Staphylococcus aureus	Staphylococcus aureus (1280)	Staphylococcus (1279)	Staphylococcaceae (90964)	Bacillales (1385)	Bacilli (91061)	Firmicutes (1239)	Bacteria (2)	-5.63481	1.9896
NC_017344.1	0.000409992	0	983	58	circular	2010-11-24					human wound secretion	Homo sapiens		rep20_7_repA(SAP074A), GQ900426, |rep21_20_p020(pLGA251), FR821780,		27271	27.1681	Staphylococcus aureus subsp. aureus ECT-R 2	Staphylococcus aureus (1280)	Staphylococcus (1279)	Staphylococcaceae (90964)	Bacillales (1385)	Bacilli (91061)	Firmicutes (1239)	Bacteria (2)	-5.63004	1.98171
NC_013318.1	0.000434439	0	982	59	circular	2009-10-07								rep20_7_repA(SAP074A), GQ900426,		27267	27.1684	Staphylococcus aureus	Staphylococcus aureus (1280)	Staphylococcus (1279)	Staphylococcaceae (90964)	Bacillales (1385)	Bacilli (91061)	Firmicutes (1239)	Bacteria (2)	-5.63466	1.98711
CP030551.1	0.000458924	0	981	60	circular	2019-10-10	USA:New York City		40.7903	-73.9529	blood	Homo sapiens		rep20_7_repA(SAP074A), GQ900426, |rep21_20_p020(pLGA251), FR821780,		27272	27.1671	Staphylococcus aureus	Staphylococcus aureus (1280)	Staphylococcus (1279)	Staphylococcaceae (90964)	Bacillales (1385)	Bacilli (91061)	Firmicutes (1239)	Bacteria (2)	-5.63676	1.98762
NZ_CP029659.1	0.000458924	0	981	61	circular	2018-06-08								rep21_20_p020(pLGA251), FR821780, |rep20_7_repA(SAP074A), GQ900426,		27244	27.206	Staphylococcus aureus	Staphylococcus aureus (1280)	Staphylococcus (1279)	Staphylococcaceae (90964)	Bacillales (1385)	Bacilli (91061)	Firmicutes (1239)	Bacteria (2)	-5.63974	1.99146
NZ_LR130512.1	0.000532603	0	978	62	linear	2019-01-10					blood			rep20_7_repA(SAP074A), GQ900426, |rep21_20_p020(pLGA251), FR821780,		27204	27.1762	Staphylococcus aureus	Staphylococcus aureus (1280)	Staphylococcus (1279)	Staphylococcaceae (90964)	Bacillales (1385)	Bacilli (91061)	Firmicutes (1239)	Bacteria (2)	-5.60156	1.94953
CP051987.1	0.00058191	0	976	63	circular	2020-09-24	USA:New York City		40.7903	-73.9529	blood	Homo sapiens		rep21_20_p020(pLGA251), FR821780, |rep20_7_repA(SAP074A), GQ900426,		27269	27.181	Staphylococcus aureus	Staphylococcus aureus (1280)	Staphylococcus (1279)	Staphylococcaceae (90964)	Bacillales (1385)	Bacilli (91061)	Firmicutes (1239)	Bacteria (2)	-5.64651	1.99461
NC_019010.1	0.000631368	0	974	64	circular	2012-10-26								rep21_20_p020(pLGA251), FR821780, |rep20_3_rep(pTW20), FN433597,		27439	27.2277	Staphylococcus aureus	Staphylococcus aureus (1280)	Staphylococcus (1279)	Staphylococcaceae (90964)	Bacillales (1385)	Bacilli (91061)	Firmicutes (1239)	Bacteria (2)	-5.62004	1.992
CP030543.1	0.000680979	0	972	65	circular	2019-10-10	USA:New York City		40.7903	-73.9529	nares	Homo sapiens		rep20_7_repA(SAP074A), GQ900426, |rep21_20_p020(pLGA251), FR821780,		27267	27.1757	Staphylococcus aureus	Staphylococcus aureus (1280)	Staphylococcus (1279)	Staphylococcaceae (90964)	Bacillales (1385)	Bacilli (91061)	Firmicutes (1239)	Bacteria (2)	-5.641	1.9923
NZ_LT671860.1	0.00075568	0	969	66	linear	2016-12-14					Wound infection			rep20_8_repA(SAP063A), GQ900418, |rep21_20_p020(pLGA251), FR821780,		27437	27.226	Staphylococcus aureus	Staphylococcus aureus (1280)	Staphylococcus (1279)	Staphylococcaceae (90964)	Bacillales (1385)	Bacilli (91061)	Firmicutes (1239)	Bacteria (2)	-5.6144	1.99558
NZ_CP047821.1	0.000830728	0	966	67	circular	2020-01-23						Homo sapiens		rep20_8_repA(SAP063A), GQ900418, |rep21_20_p020(pLGA251), FR821780,		27406	27.213	Staphylococcus aureus	Staphylococcus aureus (1280)	Staphylococcus (1279)	Staphylococcaceae (90964)	Bacillales (1385)	Bacilli (91061)	Firmicutes (1239)	Bacteria (2)	-5.61032	2.00124
NZ_CP053355.1	0.000855821	0	965	68	circular	2020-06-11	USA	USA	39.7837	-100.446		Homo sapiens	whole organism	rep20_7_repA(SAP074A), GQ900426, |rep21_20_p020(pLGA251), FR821780,		27057	27.187	Staphylococcus aureus	Staphylococcus aureus (1280)	Staphylococcus (1279)	Staphylococcaceae (90964)	Bacillales (1385)	Bacilli (91061)	Firmicutes (1239)	Bacteria (2)	-5.63447	1.98884
NZ_KF831356.1	0.000906124	0	963	69	circular	2020-06-03								rep20_8_repA(SAP063A), GQ900418, |rep21_20_p020(pLGA251), FR821780,		27429	27.2303	Staphylococcus aureus	Staphylococcus aureus (1280)	Staphylococcus (1279)	Staphylococcaceae (90964)	Bacillales (1385)	Bacilli (91061)	Firmicutes (1239)	Bacteria (2)	-5.5869	2.0068
CP002147.1	0.000906124	0	963	70	circular	2010-08-24								rep20_8_repA(SAP063A), GQ900418, |rep21_20_p020(pLGA251), FR821780,		27425	27.2489	Staphylococcus aureus	Staphylococcus aureus (1280)	Staphylococcus (1279)	Staphylococcaceae (90964)	Bacillales (1385)	Bacilli (91061)	Firmicutes (1239)	Bacteria (2)	-5.61708	1.99808
CP049477.1	0.00157453	0	937	71	circular	2020-09-24	USA:New York City		40.7903	-73.9529	blood	Homo sapiens		rep20_7_repA(SAP074A), GQ900426, |rep21_20_p020(pLGA251), FR821780,		28770	27.4035	Staphylococcus aureus	Staphylococcus aureus (1280)	Staphylococcus (1279)	Staphylococcaceae (90964)	Bacillales (1385)	Bacilli (91061)	Firmicutes (1239)	Bacteria (2)	-5.63459	1.98894
CP030627.1	0.00160079	0	936	72	circular	2019-10-10	USA:New York City		40.7903	-73.9529	blood	Homo sapiens		rep21_20_p020(pLGA251), FR821780, |rep20_7_repA(SAP074A), GQ900426,		28788	27.3864	Staphylococcus aureus	Staphylococcus aureus (1280)	Staphylococcus (1279)	Staphylococcaceae (90964)	Bacillales (1385)	Bacilli (91061)	Firmicutes (1239)	Bacteria (2)	-5.63464	1.98837
NZ_KR270450.1	0.00167981	0	933	73	circular	2020-06-03								rep20_7_repA(SAP074A), GQ900426, |rep21_20_p020(pLGA251), FR821780,		27424	27.2134	Staphylococcus aureus	Staphylococcus aureus (1280)	Staphylococcus (1279)	Staphylococcaceae (90964)	Bacillales (1385)	Bacilli (91061)	Firmicutes (1239)	Bacteria (2)	-5.62	1.96716
CP049574.1	0.00268639	0	896	74	circular	2020-09-24	USA:New York City		40.7903	-73.9529	blood	Homo sapiens		rep21_20_p020(pLGA251), FR821780, |rep20_7_repA(SAP074A), GQ900426,		27073	27.2264	Staphylococcus aureus	Staphylococcus aureus (1280)	Staphylococcus (1279)	Staphylococcaceae (90964)	Bacillales (1385)	Bacilli (91061)	Firmicutes (1239)	Bacteria (2)	-5.63782	1.99286
NZ_CP039163.1	0.00381583	0	857	75	circular	2019-05-27	Pakistan: Lahore		31.5204	74.3587		Homo sapiens		rep21_20_p020(pLGA251), FR821780, |rep20_7_repA(SAP074A), GQ900426,		23118	27.2385	Staphylococcus aureus	Staphylococcus aureus (1280)	Staphylococcus (1279)	Staphylococcaceae (90964)	Bacillales (1385)	Bacilli (91061)	Firmicutes (1239)	Bacteria (2)	-5.64324	1.99163
NC_013335.1	0.00396608	0	852	76	circular	2009-10-07								rep21_20_p020(pLGA251), FR821780, |rep20_7_repA(SAP074A), GQ900426,		22987	27.2676	Staphylococcus aureus	Staphylococcus aureus (1280)	Staphylococcus (1279)	Staphylococcaceae (90964)	Bacillales (1385)	Bacilli (91061)	Firmicutes (1239)	Bacteria (2)	-5.65068	1.9995
NZ_CP007455.1	0.00411762	0	847	77	circular	2015-01-21	USA: New York City		40.67	-73.94	newborn nursery	Homo sapiens		rep20_7_repA(SAP074A), GQ900426, |rep21_20_p020(pLGA251), FR821780,		22990	27.2553	Staphylococcus aureus	Staphylococcus aureus (1280)	Staphylococcus (1279)	Staphylococcaceae (90964)	Bacillales (1385)	Bacilli (91061)	Firmicutes (1239)	Bacteria (2)	-5.6529	2.00273
NZ_CP022911.1	0.0042398	0	843	78	circular	2018-08-07	Germany		51.9636	7.6132	nares	Homo sapiens		rep20_8_repA(SAP063A), GQ900418, |rep21_20_p020(pLGA251), FR821780,		23160	27.3316	Staphylococcus aureus	Staphylococcus aureus (1280)	Staphylococcus (1279)	Staphylococcaceae (90964)	Bacillales (1385)	Bacilli (91061)	Firmicutes (1239)	Bacteria (2)	-5.67554	2.02693
NZ_MF622050.1	0.00590877	0	791	79	circular	2020-06-03								rep21_20_p020(pLGA251), FR821780, |rep20_7_repA(SAP074A), GQ900426,		28623	27.7644	Staphylococcus aureus	Staphylococcus aureus (1280)	Staphylococcus (1279)	Staphylococcaceae (90964)	Bacillales (1385)	Bacilli (91061)	Firmicutes (1239)	Bacteria (2)	-5.63215	1.9832
NZ_MK992499.1	0.0121679	0	632	80	circular	2020-08-04								rep20_7_repA(SAP074A), GQ900426, |rep21_20_p020(pLGA251), FR821780,		38304	30.1796	Staphylococcus aureus	Staphylococcus aureus (1280)	Staphylococcus (1279)	Staphylococcaceae (90964)	Bacillales (1385)	Bacilli (91061)	Firmicutes (1239)	Bacteria (2)	-5.60579	1.96032
NZ_LC377536.1	0.0152936	0	569	81	circular	2020-08-04								rep21_5_repRC(pGO1), FM207042, |rep20_7_repA(SAP074A), GQ900426,		42534	29.7056	Staphylococcus aureus	Staphylococcus aureus (1280)	Staphylococcus (1279)	Staphylococcaceae (90964)	Bacillales (1385)	Bacilli (91061)	Firmicutes (1239)	Bacteria (2)	-5.60216	1.97527
NZ_MK992500.1	0.0154006	0	567	82	circular	2020-08-04								rep20_7_repA(SAP074A), GQ900426, |rep7a_15_repC(pS0385p1), AM990993, |rep21_20_p020(pLGA251), FR821780,		43523	30.2461	Staphylococcus aureus	Staphylococcus aureus (1280)	Staphylococcus (1279)	Staphylococcaceae (90964)	Bacillales (1385)	Bacilli (91061)	Firmicutes (1239)	Bacteria (2)	-5.58981	1.94219
NZ_CP007658.1	0.0167251	0	543	83	circular	2015-11-10	Venezuela		10.5	-66.9167		Homo sapiens		rep21_20_p020(pLGA251), FR821780, |rep20_7_repA(SAP074A), GQ900426, |rep7a_15_repC(pS0385p1), AM990993,		43396	30.224	Staphylococcus aureus	Staphylococcus aureus (1280)	Staphylococcus (1279)	Staphylococcaceae (90964)	Bacillales (1385)	Bacilli (91061)	Firmicutes (1239)	Bacteria (2)	-5.60888	1.95341
NZ_CP040561.1	0.0175939	0	528	84	circular	2019-05-31	Colombia: Cartagena		10.4	-75.48	nasal swab	Homo sapiens		rep20_7_repA(SAP074A), GQ900426, |rep13_2_CDS39(pSSP1), AP008935, |rep7a_15_repC(pS0385p1), AM990993, |rep21_20_p020(pLGA251), FR821780,		37585	28.8253	Staphylococcus aureus	Staphylococcus aureus (1280)	Staphylococcus (1279)	Staphylococcaceae (90964)	Bacillales (1385)	Bacilli (91061)	Firmicutes (1239)	Bacteria (2)	-5.61097	1.96427
NZ_CP017683.1	0.0202137	0	486	85	circular	2017-10-25	USA:IL	USA,IL	40.0797	-89.4337	bakery environment concentrated whipped topping			rep21_20_p020(pLGA251), FR821780, |rep20_7_repA(SAP074A), GQ900426, |rep7a_15_repC(pS0385p1), AM990993,		39249	30.6122	Staphylococcus aureus	Staphylococcus aureus (1280)	Staphylococcus (1279)	Staphylococcaceae (90964)	Bacillales (1385)	Bacilli (91061)	Firmicutes (1239)	Bacteria (2)	-5.60174	1.94891
NC_013351.1	0.0257292	0	411	86	circular	2009-10-07								rep20_8_repA(SAP063A), GQ900418, |rep21_20_p020(pLGA251), FR821780, |rep39_3_repA(SAP045A), GQ900402,		26016	28.2173	Staphylococcus aureus	Staphylococcus aureus (1280)	Staphylococcus (1279)	Staphylococcaceae (90964)	Bacillales (1385)	Bacilli (91061)	Firmicutes (1239)	Bacteria (2)	-5.6263	1.98644
NZ_CP033976.1	0.0330427	0	333	87	circular	2019-12-14	Israel: Jerusalem		31.7732	35.1853	blood	Homo sapiens		rep16_3_rep(pSaa6159), CP002115, |rep5a_1_repSAP001(pN315), AP003139,		25519	28.1947	Staphylococcus aureus	Staphylococcus aureus (1280)	Staphylococcus (1279)	Staphylococcaceae (90964)	Bacillales (1385)	Bacilli (91061)	Firmicutes (1239)	Bacteria (2)	-0.934483	0.445464
NC_013330.1	0.0417116	0	263	88	circular	2009-10-07								rep19_8_repA(pWBG759), GQ900401, |rep16_5_SAP041A019(pWBG759), GQ900401,		28384	28.509	Staphylococcus aureus	Staphylococcus aureus (1280)	Staphylococcus (1279)	Staphylococcaceae (90964)	Bacillales (1385)	Bacilli (91061)	Firmicutes (1239)	Bacteria (2)	-1.347	-0.203345
NZ_MN687830.1	0.0424367	0	258	89	circular	2020-08-04								rep21_14_rep(pKH21), EU350088, |rep20_7_repA(SAP074A), GQ900426,		13899	28.5128	Staphylococcus aureus	Staphylococcus aureus (1280)	Staphylococcus (1279)	Staphylococcaceae (90964)	Bacillales (1385)	Bacilli (91061)	Firmicutes (1239)	Bacteria (2)	-5.17529	1.76008
NZ_CP047831.1	0.04288	0	255	90	circular	2020-01-23						Homo sapiens		rep16_5_SAP041A019(pWBG759), GQ900401, |rep19_11_rep(pPM1), AB699881,		25209	28.6921	Staphylococcus aureus	Staphylococcus aureus (1280)	Staphylococcus (1279)	Staphylococcaceae (90964)	Bacillales (1385)	Bacilli (91061)	Firmicutes (1239)	Bacteria (2)	-1.36132	-0.114307
NZ_CP047840.1	0.0437856	0	249	91	circular	2020-01-23						Homo sapiens		rep20_6_repA(SAP059A), GQ900480, |rep5a_1_repSAP001(pN315), AP003139,		25502	27.7351	Staphylococcus aureus	Staphylococcus aureus (1280)	Staphylococcus (1279)	Staphylococcaceae (90964)	Bacillales (1385)	Bacilli (91061)	Firmicutes (1239)	Bacteria (2)	-0.964855	0.421288
NZ_CP007671.1	0.0450347	0	241	92	circular	2015-06-10	Colombia		-0.1138	-74.465	nasal swab	Homo sapiens		rep20_3_rep(pTW20), FN433597,		20409	28.0905	Staphylococcus aureus	Staphylococcus aureus (1280)	Staphylococcus (1279)	Staphylococcaceae (90964)	Bacillales (1385)	Bacilli (91061)	Firmicutes (1239)	Bacteria (2)	-1.25105	0.2666
CP030541.1	0.0450347	0	241	93	circular	2019-10-10	USA:New York City		40.7903	-73.9529	nares	Homo sapiens		rep20_3_rep(pTW20), FN433597,		20414	28.1425	Staphylococcus aureus	Staphylococcus aureus (1280)	Staphylococcus (1279)	Staphylococcaceae (90964)	Bacillales (1385)	Bacilli (91061)	Firmicutes (1239)	Bacteria (2)	-1.24565	0.267873
CP030413.1	0.0451943	0	240	94	circular	2019-10-10	USA:New York City		40.7903	-73.9529	blood	Homo sapiens		rep20_3_rep(pTW20), FN433597,		20403	28.1429	Staphylococcus aureus	Staphylococcus aureus (1280)	Staphylococcus (1279)	Staphylococcaceae (90964)	Bacillales (1385)	Bacilli (91061)	Firmicutes (1239)	Bacteria (2)	-1.25787	0.263089
NC_020539.1	0.045678	0	237	95	circular	2012-10-05								rep20_3_rep(pTW20), FN433597, |rep21_20_p020(pLGA251), FR821780,		23758	29.3375	Staphylococcus aureus subsp. aureus ST228	Staphylococcus aureus (1280)	Staphylococcus (1279)	Staphylococcaceae (90964)	Bacillales (1385)	Bacilli (91061)	Firmicutes (1239)	Bacteria (2)	-1.40209	0.100071
NC_020538.1	0.045678	0	237	96	circular	2012-10-05								rep20_3_rep(pTW20), FN433597, |rep21_20_p020(pLGA251), FR821780,		23759	29.332	Staphylococcus aureus subsp. aureus ST228	Staphylococcus aureus (1280)	Staphylococcus (1279)	Staphylococcaceae (90964)	Bacillales (1385)	Bacilli (91061)	Firmicutes (1239)	Bacteria (2)	-1.39759	0.160388
NZ_CP080003.1	0.0460045	0	235	97	circular	2021-07-29	China:urumchi	China,urumchi	43.8244	87.6139		cattle or sheep	pure culture	rep16_5_SAP041A019(pWBG759), GQ900401, |rep19_11_rep(pPM1), AB699881,		20317	28.5475	Staphylococcus aureus	Staphylococcus aureus (1280)	Staphylococcus (1279)	Staphylococcaceae (90964)	Bacillales (1385)	Bacilli (91061)	Firmicutes (1239)	Bacteria (2)	-1.29187	-0.175485
NC_023278.1	0.0460045	0	235	98	circular	2014-01-06								rep19_11_rep(pPM1), AB699881, |rep16_5_SAP041A019(pWBG759), GQ900401,		20269	28.551	Staphylococcus aureus	Staphylococcus aureus (1280)	Staphylococcus (1279)	Staphylococcaceae (90964)	Bacillales (1385)	Bacilli (91061)	Firmicutes (1239)	Bacteria (2)	-1.34039	-0.176942
NZ_MK933273.1	0.0465005	0	232	99	circular	2020-08-01								rep19_11_rep(pPM1), AB699881, |rep16_5_SAP041A019(pWBG759), GQ900401,		20723	28.6397	Staphylococcus aureus	Staphylococcus aureus (1280)	Staphylococcus (1279)	Staphylococcaceae (90964)	Bacillales (1385)	Bacilli (91061)	Firmicutes (1239)	Bacteria (2)	-1.34817	-0.144504
NZ_MK933269.1	0.0466675	0	231	100	circular	2020-08-01								rep19_11_rep(pPM1), AB699881, |rep16_5_SAP041A019(pWBG759), GQ900401,		20723	28.6349	Staphylococcus aureus	Staphylococcus aureus (1280)	Staphylococcus (1279)	Staphylococcaceae (90964)	Bacillales (1385)	Bacilli (91061)	Firmicutes (1239)	Bacteria (2)	-1.36205	-0.150082
CP030394.1	0.0470041	0	229	101	circular	2019-10-10	USA:New York City		40.7903	-73.9529	blood	Homo sapiens		rep20_3_rep(pTW20), FN433597, |rep21_20_p020(pLGA251), FR821780,		25071	28.4791	Staphylococcus aureus	Staphylococcus aureus (1280)	Staphylococcus (1279)	Staphylococcaceae (90964)	Bacillales (1385)	Bacilli (91061)	Firmicutes (1239)	Bacteria (2)	-1.25736	0.23468
NZ_AP023035.1	0.0470041	0	229	102	circular	2020-07-09						Homo sapiens		rep20_3_rep(pTW20), FN433597, |rep21_20_p020(pLGA251), FR821780,		25058	28.4779	Staphylococcus aureus	Staphylococcus aureus (1280)	Staphylococcus (1279)	Staphylococcaceae (90964)	Bacillales (1385)	Bacilli (91061)	Firmicutes (1239)	Bacteria (2)	-1.24028	0.25576
CP030703.1	0.0470041	0	229	103	circular	2019-10-10	USA:New York City		40.7903	-73.9529	blood	Homo sapiens		rep20_3_rep(pTW20), FN433597, |rep21_20_p020(pLGA251), FR821780,		25058	28.4699	Staphylococcus aureus	Staphylococcus aureus (1280)	Staphylococcus (1279)	Staphylococcaceae (90964)	Bacillales (1385)	Bacilli (91061)	Firmicutes (1239)	Bacteria (2)	-1.24714	0.260925
CP049568.1	0.0470041	0	229	104	circular	2020-09-24	USA:New York City		40.7903	-73.9529	blood	Homo sapiens		rep20_3_rep(pTW20), FN433597, |rep21_20_p020(pLGA251), FR821780,		25060	28.4757	Staphylococcus aureus	Staphylococcus aureus (1280)	Staphylococcus (1279)	Staphylococcaceae (90964)	Bacillales (1385)	Bacilli (91061)	Firmicutes (1239)	Bacteria (2)	-1.23214	0.263363
NZ_CP007673.1	0.0470041	0	229	105	circular	2016-01-27	Colombia		10.24	-75.3	bood	Homo sapiens		rep20_3_rep(pTW20), FN433597, |rep21_20_p020(pLGA251), FR821780,		25054	28.4705	Staphylococcus aureus	Staphylococcus aureus (1280)	Staphylococcus (1279)	Staphylococcaceae (90964)	Bacillales (1385)	Bacilli (91061)	Firmicutes (1239)	Bacteria (2)	-1.25505	0.253416
NZ_CP053186.1	0.0473443	0	227	106	circular	2020-05-13	China: Guangzhou		23.1	113.23	sputum	Homo sapiens		rep19_11_rep(pPM1), AB699881, |rep16_5_SAP041A019(pWBG759), GQ900401,		20736	28.6314	Staphylococcus aureus	Staphylococcus aureus (1280)	Staphylococcus (1279)	Staphylococcaceae (90964)	Bacillales (1385)	Bacilli (91061)	Firmicutes (1239)	Bacteria (2)	-1.3316	-0.121043
NZ_CP007675.1	0.0482105	0	222	107	circular	2015-06-10	Colombia		10.24	-75.3	blood	Homo sapiens		rep20_3_rep(pTW20), FN433597, |rep21_20_p020(pLGA251), FR821780,		25025	28.4436	Staphylococcus aureus	Staphylococcus aureus (1280)	Staphylococcus (1279)	Staphylococcaceae (90964)	Bacillales (1385)	Bacilli (91061)	Firmicutes (1239)	Bacteria (2)	-1.23884	0.259636
NZ_MK933275.1	0.0487413	0	219	108	circular	2020-08-01								rep19_11_rep(pPM1), AB699881, |rep16_5_SAP041A019(pWBG759), GQ900401,		22928	28.764	Staphylococcus aureus	Staphylococcus aureus (1280)	Staphylococcus (1279)	Staphylococcaceae (90964)	Bacillales (1385)	Bacilli (91061)	Firmicutes (1239)	Bacteria (2)	-1.3465	-0.171027
NC_016942.1	0.0487413	0	219	109	circular	2011-11-10								rep21_8_rep(SAP071A), GQ900485, |rep19_14_rep(pST75), FR821778, |rep16_6_SAP071A015(SAP071A), GQ900485,		24853	28.5237	Staphylococcus argenteus	Staphylococcus argenteus (985002)	Staphylococcus (1279)	Staphylococcaceae (90964)	Bacillales (1385)	Bacilli (91061)	Firmicutes (1239)	Bacteria (2)	-1.31306	0.171935
NZ_LT009691.1	0.0491	0	217	110	linear	2016-01-31					skin	Homo sapiens		rep20_6_repA(SAP059A), GQ900480, |rep21_8_rep(SAP071A), GQ900485,		25689	29.4562	Staphylococcus aureus	Staphylococcus aureus (1280)	Staphylococcus (1279)	Staphylococcaceae (90964)	Bacillales (1385)	Bacilli (91061)	Firmicutes (1239)	Bacteria (2)	-1.27543	0.204338
NC_013331.1	0.0496454	0	214	111	circular	2009-10-07								rep5a_4_rep(SAP047A), GQ900405, |repUS70_1_repA(SAP047A), GQ900405, |rep21_24_rep(CN1_plasmid2), NC_022227,		28974	27.9147	Staphylococcus aureus	Staphylococcus aureus (1280)	Staphylococcus (1279)	Staphylococcaceae (90964)	Bacillales (1385)	Bacilli (91061)	Firmicutes (1239)	Bacteria (2)	-1.0607	0.418622
NZ_CP012596.1	0.0498292	0	213	112	circular	2016-01-27	Brazil: Sao Paulo		-23.55	-46.6333	blood	Homo sapiens		rep21_20_p020(pLGA251), FR821780, |rep20_3_rep(pTW20), FN433597,		23351	28.6926	Staphylococcus aureus	Staphylococcus aureus (1280)	Staphylococcus (1279)	Staphylococcaceae (90964)	Bacillales (1385)	Bacilli (91061)	Firmicutes (1239)	Bacteria (2)	-1.23533	0.272116
NZ_MK933270.1	0.0501998	0	211	113	circular	2020-08-01								rep19_11_rep(pPM1), AB699881, |rep16_5_SAP041A019(pWBG759), GQ900401,		25857	28.9361	Staphylococcus aureus	Staphylococcus aureus (1280)	Staphylococcus (1279)	Staphylococcaceae (90964)	Bacillales (1385)	Bacilli (91061)	Firmicutes (1239)	Bacteria (2)	-1.33393	-0.154832
NZ_CP045473.1	0.0505746	0	209	114	circular	2019-11-22	China:Hangzhou		30.16	120.12	blood	Homo sapiens		rep19_11_rep(pPM1), AB699881, |rep16_5_SAP041A019(pWBG759), GQ900401, |rep7a_10_ORF(pKH1), SAU38656,		25960	29.037	Staphylococcus aureus	Staphylococcus aureus (1280)	Staphylococcus (1279)	Staphylococcaceae (90964)	Bacillales (1385)	Bacilli (91061)	Firmicutes (1239)	Bacteria (2)	-1.29387	-0.155641
NC_017345.1	0.0505746	0	209	115	circular	2012-04-19								rep21_8_rep(SAP071A), GQ900485, |rep19_15_repA(TCH60plasmid), CP002111, |rep16_6_SAP071A015(SAP071A), GQ900485,		24491	28.1981	Staphylococcus aureus subsp. aureus TCH60	Staphylococcus aureus (1280)	Staphylococcus (1279)	Staphylococcaceae (90964)	Bacillales (1385)	Bacilli (91061)	Firmicutes (1239)	Bacteria (2)	-1.27082	0.227587
NZ_MK933276.1	0.0505746	0	209	116	circular	2020-08-01								rep7a_10_ORF(pKH1), SAU38656, |rep19_11_rep(pPM1), AB699881, |rep16_5_SAP041A019(pWBG759), GQ900401,		25963	29.0336	Staphylococcus aureus	Staphylococcus aureus (1280)	Staphylococcus (1279)	Staphylococcaceae (90964)	Bacillales (1385)	Bacilli (91061)	Firmicutes (1239)	Bacteria (2)	-1.31943	-0.175942
NZ_MK933271.1	0.0505746	0	209	117	circular	2020-08-01								rep7a_10_ORF(pKH1), SAU38656, |rep19_11_rep(pPM1), AB699881, |rep16_5_SAP041A019(pWBG759), GQ900401,		25959	29.042	Staphylococcus aureus	Staphylococcus aureus (1280)	Staphylococcus (1279)	Staphylococcaceae (90964)	Bacillales (1385)	Bacilli (91061)	Firmicutes (1239)	Bacteria (2)	-1.30298	-0.15398
NZ_MK933274.1	0.0505746	0	209	118	circular	2020-08-01								rep7a_10_ORF(pKH1), SAU38656, |rep19_11_rep(pPM1), AB699881, |rep16_5_SAP041A019(pWBG759), GQ900401,		25960	29.0408	Staphylococcus aureus	Staphylococcus aureus (1280)	Staphylococcus (1279)	Staphylococcaceae (90964)	Bacillales (1385)	Bacilli (91061)	Firmicutes (1239)	Bacteria (2)	-1.28767	-0.225342
NZ_CP046477.1	0.0505746	0	209	119	circular	2021-03-05	Switzerland: Bern	Switzerland,Bern	46.9483	7.45145	healthy human nose	Homo sapiens	pure culture	rep20_3_rep(pTW20), FN433597,		16100	28.5901	Staphylococcus aureus	Staphylococcus aureus (1280)	Staphylococcus (1279)	Staphylococcaceae (90964)	Bacillales (1385)	Bacilli (91061)	Firmicutes (1239)	Bacteria (2)	-1.23902	0.27701
NZ_CP040802.1	0.0507636	0	208	120	circular	2020-09-22	China		36.03	103.73	Raw beef			rep19_11_rep(pPM1), AB699881, |rep16_5_SAP041A019(pWBG759), GQ900401, |rep7a_10_ORF(pKH1), SAU38656,		25946	29.0411	Staphylococcus aureus	Staphylococcus aureus (1280)	Staphylococcus (1279)	Staphylococcaceae (90964)	Bacillales (1385)	Bacilli (91061)	Firmicutes (1239)	Bacteria (2)	-1.30755	-0.171009
NC_013323.1	0.0507636	0	208	121	circular	2009-10-07								rep20_3_rep(pTW20), FN433597, |rep21_20_p020(pLGA251), FR821780,		33660	32.445	Staphylococcus aureus	Staphylococcus aureus (1280)	Staphylococcus (1279)	Staphylococcaceae (90964)	Bacillales (1385)	Bacilli (91061)	Firmicutes (1239)	Bacteria (2)	-1.39649	0.12008
NZ_CP053184.1	0.0509537	0	207	122	circular	2020-05-13	China: Guangzhou		23.1	113.23	bile	Homo sapiens		rep7a_10_ORF(pKH1), SAU38656, |rep19_11_rep(pPM1), AB699881, |rep16_5_SAP041A019(pWBG759), GQ900401,		25960	29.037	Staphylococcus aureus	Staphylococcus aureus (1280)	Staphylococcus (1279)	Staphylococcaceae (90964)	Bacillales (1385)	Bacilli (91061)	Firmicutes (1239)	Bacteria (2)	-1.32145	-0.185185
NC_019148.1	0.0509537	0	207	123	circular	2012-11-03								rep7a_10_ORF(pKH1), SAU38656, |rep19_11_rep(pPM1), AB699881, |rep16_5_SAP041A019(pWBG759), GQ900401,		25961	29.032	Staphylococcus aureus PM1	Staphylococcus aureus (1280)	Staphylococcus (1279)	Staphylococcaceae (90964)	Bacillales (1385)	Bacilli (91061)	Firmicutes (1239)	Bacteria (2)	-1.31381	-0.189482
NC_013337.1	0.0509537	0	207	124	circular	2009-10-07								rep20_3_rep(pTW20), FN433597, |rep21_20_p020(pLGA251), FR821780,		30857	32.1353	Staphylococcus aureus	Staphylococcus aureus (1280)	Staphylococcus (1279)	Staphylococcaceae (90964)	Bacillales (1385)	Bacilli (91061)	Firmicutes (1239)	Bacteria (2)	-1.39523	0.0968223
NC_020534.1	0.0511448	0	206	125	circular	2012-10-05								rep20_3_rep(pTW20), FN433597, |rep21_20_p020(pLGA251), FR821780,		30853	32.1427	Staphylococcus aureus subsp. aureus ST228	Staphylococcus aureus (1280)	Staphylococcus (1279)	Staphylococcaceae (90964)	Bacillales (1385)	Bacilli (91061)	Firmicutes (1239)	Bacteria (2)	-1.36031	0.175107
NC_020530.1	0.0511448	0	206	126	circular	2012-10-05								rep20_3_rep(pTW20), FN433597, |rep21_20_p020(pLGA251), FR821780,		30854	32.1385	Staphylococcus aureus subsp. aureus ST228	Staphylococcus aureus (1280)	Staphylococcus (1279)	Staphylococcaceae (90964)	Bacillales (1385)	Bacilli (91061)	Firmicutes (1239)	Bacteria (2)	-1.39798	0.104924
NZ_CP025250.1	0.0511448	0	206	127	circular	2018-02-07	China: Chongqing		29.35	106.33	tissue obtained from patient with prosthetic joint infection	Homo sapiens		rep7a_10_ORF(pKH1), SAU38656, |rep16_5_SAP041A019(pWBG759), GQ900401, |rep19_11_rep(pPM1), AB699881,		26757	29.1886	Staphylococcus argenteus	Staphylococcus argenteus (985002)	Staphylococcus (1279)	Staphylococcaceae (90964)	Bacillales (1385)	Bacilli (91061)	Firmicutes (1239)	Bacteria (2)	-1.31539	-0.18324
NZ_CP041009.1	0.0515304	0	204	128	circular	2019-06-25	USA:VA	USA,VA	37.1232	-78.4928	ATCC Isolate	NIST Mixed Microbial RM strain		rep20_3_rep(pTW20), FN433597, |rep21_20_p020(pLGA251), FR821780,		32188	32.3102	Staphylococcus aureus	Staphylococcus aureus (1280)	Staphylococcus (1279)	Staphylococcaceae (90964)	Bacillales (1385)	Bacilli (91061)	Firmicutes (1239)	Bacteria (2)	-1.42914	0.0983484
NC_020565.1	0.0515304	0	204	129	circular	2012-10-05								rep20_3_rep(pTW20), FN433597, |rep21_20_p020(pLGA251), FR821780,		32184	32.308	Staphylococcus aureus subsp. aureus ST228	Staphylococcus aureus (1280)	Staphylococcus (1279)	Staphylococcaceae (90964)	Bacillales (1385)	Bacilli (91061)	Firmicutes (1239)	Bacteria (2)	-1.3584	0.159324
NZ_MH068822.1	0.0519203	0	202	130	circular	2020-06-03	China: Chongqing		29.35	106.33	joint fluid	Homo sapiens		rep19_11_rep(pPM1), AB699881, |rep16_5_SAP041A019(pWBG759), GQ900401, |rep7a_10_ORF(pKH1), SAU38656,		26760	29.1854	Staphylococcus argenteus	Staphylococcus argenteus (985002)	Staphylococcus (1279)	Staphylococcaceae (90964)	Bacillales (1385)	Bacilli (91061)	Firmicutes (1239)	Bacteria (2)	-1.32574	-0.176458
NZ_AB765928.1	0.0519203	0	202	131	circular	2021-06-23								rep5a_1_repSAP001(pN315), AP003139, |rep20_6_repA(SAP059A), GQ900480, |rep21_8_rep(SAP071A), GQ900485,		43265	28.9194	Staphylococcus aureus	Staphylococcus aureus (1280)	Staphylococcus (1279)	Staphylococcaceae (90964)	Bacillales (1385)	Bacilli (91061)	Firmicutes (1239)	Bacteria (2)	-1.16933	0.272729
NC_020567.1	0.0523149	0	200	132	circular	2012-10-05								rep20_3_rep(pTW20), FN433597, |rep21_20_p020(pLGA251), FR821780,		32700	32.2875	Staphylococcus aureus subsp. aureus ST228	Staphylococcus aureus (1280)	Staphylococcus (1279)	Staphylococcaceae (90964)	Bacillales (1385)	Bacilli (91061)	Firmicutes (1239)	Bacteria (2)	-1.38366	0.0978688
NZ_MK933272.1	0.0531179	0	196	133	circular	2020-08-01								rep7a_10_ORF(pKH1), SAU38656, |rep19_11_rep(pPM1), AB699881, |rep16_5_SAP041A019(pWBG759), GQ900401,		28164	29.1081	Staphylococcus aureus	Staphylococcus aureus (1280)	Staphylococcus (1279)	Staphylococcaceae (90964)	Bacillales (1385)	Bacilli (91061)	Firmicutes (1239)	Bacteria (2)	-1.33168	-0.153263
NZ_MK933268.1	0.0531179	0	196	134	circular	2020-08-01								rep7a_10_ORF(pKH1), SAU38656, |rep19_11_rep(pPM1), AB699881, |rep16_5_SAP041A019(pWBG759), GQ900401,		28164	29.1081	Staphylococcus aureus	Staphylococcus aureus (1280)	Staphylococcus (1279)	Staphylococcaceae (90964)	Bacillales (1385)	Bacilli (91061)	Firmicutes (1239)	Bacteria (2)	-1.32176	-0.203248
NZ_CP031662.1	0.0535266	0	194	135	circular	2018-09-02	Germany		51.9636	7.6132	nares	Homo sapiens	Microbe	rep20_6_repA(SAP059A), GQ900480,		15396	28.0852	Staphylococcus aureus	Staphylococcus aureus (1280)	Staphylococcus (1279)	Staphylococcaceae (90964)	Bacillales (1385)	Bacilli (91061)	Firmicutes (1239)	Bacteria (2)	-1.23018	0.297743
NZ_CP031665.1	0.0535266	0	194	136	circular	2018-09-02	Germany		51.9636	7.6132	blood	Homo sapiens	Microbe	rep20_6_repA(SAP059A), GQ900480,		16944	28.3168	Staphylococcus aureus	Staphylococcus aureus (1280)	Staphylococcus (1279)	Staphylococcaceae (90964)	Bacillales (1385)	Bacilli (91061)	Firmicutes (1239)	Bacteria (2)	-1.2498	0.247933
NZ_CP011529.1	0.0554283	0	185	137	circular	2015-06-22	Germany	Germany	51.0834	10.4234		Homo sapiens		rep19_9_repA(AP071A), GQ900485, |rep21_8_rep(SAP071A), GQ900485, |rep16_6_SAP071A015(SAP071A), GQ900485,		17905	28.0592	Staphylococcus aureus	Staphylococcus aureus (1280)	Staphylococcus (1279)	Staphylococcaceae (90964)	Bacillales (1385)	Bacilli (91061)	Firmicutes (1239)	Bacteria (2)	-1.28307	0.214486
NZ_CP022608.1	0.0554283	0	185	138	circular	2018-08-03	South Korea		36.8659	127.553	blood	Homo sapiens		rep16_6_SAP071A015(SAP071A), GQ900485, |rep19_9_repA(AP071A), GQ900485, |rep21_8_rep(SAP071A), GQ900485,		17939	28.0395	Staphylococcus aureus	Staphylococcus aureus (1280)	Staphylococcus (1279)	Staphylococcaceae (90964)	Bacillales (1385)	Bacilli (91061)	Firmicutes (1239)	Bacteria (2)	-1.27899	0.215677
NZ_CP047842.1	0.0554283	0	185	139	circular	2020-01-23						Homo sapiens		rep21_8_rep(SAP071A), GQ900485, |rep19_9_repA(AP071A), GQ900485, |rep16_6_SAP071A015(SAP071A), GQ900485,		17906	28.0856	Staphylococcus aureus	Staphylococcus aureus (1280)	Staphylococcus (1279)	Staphylococcaceae (90964)	Bacillales (1385)	Bacilli (91061)	Firmicutes (1239)	Bacteria (2)	-1.25498	0.272898
NZ_CP047848.1	0.0554283	0	185	140	circular	2020-01-23						Homo sapiens		rep16_6_SAP071A015(SAP071A), GQ900485, |rep19_9_repA(AP071A), GQ900485, |rep21_8_rep(SAP071A), GQ900485,		17906	28.052	Staphylococcus aureus	Staphylococcus aureus (1280)	Staphylococcus (1279)	Staphylococcaceae (90964)	Bacillales (1385)	Bacilli (91061)	Firmicutes (1239)	Bacteria (2)	-1.28701	0.2198
NZ_CP007679.1	0.0565317	0	180	141	circular	2016-01-27	Colombia		3.2514	-76.312	blood	Homo sapiens		rep16_5_SAP041A019(pWBG759), GQ900401, |rep19_11_rep(pPM1), AB699881,		33093	30.6258	Staphylococcus aureus	Staphylococcus aureus (1280)	Staphylococcus (1279)	Staphylococcaceae (90964)	Bacillales (1385)	Bacilli (91061)	Firmicutes (1239)	Bacteria (2)	-1.53861	-0.0614788
NC_013333.1	0.0567566	0	179	142	circular	2009-10-07								rep20_9_repA(SAP055A), GQ900414,		20453	29.0911	Staphylococcus aureus	Staphylococcus aureus (1280)	Staphylococcus (1279)	Staphylococcaceae (90964)	Bacillales (1385)	Bacilli (91061)	Firmicutes (1239)	Bacteria (2)	-1.19167	0.316104
NZ_CP014063.1	0.0579033	0	174	143	circular	2016-02-12	USA:DC	USA,DC	38.8937	-76.9879	skin swab	Homo sapiens		rep20_1_ORF1(EDINA), AP003089, |rep16_5_SAP041A019(pWBG759), GQ900401, |rep19_10_rep(pWBG746), GQ900390,		37980	28.0384	Staphylococcus aureus	Staphylococcus aureus (1280)	Staphylococcus (1279)	Staphylococcaceae (90964)	Bacillales (1385)	Bacilli (91061)	Firmicutes (1239)	Bacteria (2)	-1.41185	0.373246
NZ_CP047808.1	0.0588483	0	170	144	circular	2020-01-23						Homo sapiens		rep16_6_SAP071A015(SAP071A), GQ900485, |rep19_9_repA(AP071A), GQ900485, |rep21_8_rep(SAP071A), GQ900485,		22726	29.5873	Staphylococcus aureus	Staphylococcus aureus (1280)	Staphylococcus (1279)	Staphylococcaceae (90964)	Bacillales (1385)	Bacilli (91061)	Firmicutes (1239)	Bacteria (2)	-1.27131	0.184468
NZ_CP026075.1	0.0593303	0	168	145	not-set	2018-01-18	Portugal	Portugal	40.0333	-7.88963	human	Homo sapiens		rep20_5_repA(pSK23), GQ900491, |rep21_20_p020(pLGA251), FR821780,		23690	33.7569	Staphylococcus aureus	Staphylococcus aureus (1280)	Staphylococcus (1279)	Staphylococcaceae (90964)	Bacillales (1385)	Bacilli (91061)	Firmicutes (1239)	Bacteria (2)	-1.40098	0.0730425
NZ_LR130516.1	0.0593303	0	168	146	linear	2019-01-10					blood			rep20_3_rep(pTW20), FN433597, |rep21_20_p020(pLGA251), FR821780,		27319	32.9624	Staphylococcus aureus	Staphylococcus aureus (1280)	Staphylococcus (1279)	Staphylococcaceae (90964)	Bacillales (1385)	Bacilli (91061)	Firmicutes (1239)	Bacteria (2)	-1.40423	0.0996977
NZ_MH470063.1	0.059819	0	166	147	circular	2020-06-03								rep20_3_rep(pTW20), FN433597, |rep21_20_p020(pLGA251), FR821780,		27354	32.9641	Staphylococcus aureus	Staphylococcus aureus (1280)	Staphylococcus (1279)	Staphylococcaceae (90964)	Bacillales (1385)	Bacilli (91061)	Firmicutes (1239)	Bacteria (2)	-1.40545	0.096432
NC_022610.1	0.059819	0	166	148	circular	2013-10-29	Taiwan		23.9957	121.592	blood			rep20_3_rep(pTW20), FN433597, |rep21_20_p020(pLGA251), FR821780,		27326	32.9723	Staphylococcus aureus subsp. aureus Z172	Staphylococcus aureus (1280)	Staphylococcus (1279)	Staphylococcaceae (90964)	Bacillales (1385)	Bacilli (91061)	Firmicutes (1239)	Bacteria (2)	-1.40678	0.0951654
NZ_LR027879.1	0.0603145	0	164	149	linear	2019-02-11					Blood Culture			rep20_3_rep(pTW20), FN433597, |rep21_20_p020(pLGA251), FR821780,		28654	33.1018	Staphylococcus aureus	Staphylococcus aureus (1280)	Staphylococcus (1279)	Staphylococcaceae (90964)	Bacillales (1385)	Bacilli (91061)	Firmicutes (1239)	Bacteria (2)	-1.39451	0.0990827
NZ_AB765929.1	0.0608169	0	162	150	circular	2021-06-23								rep5a_4_rep(SAP047A), GQ900405, |repUS70_1_repA(SAP047A), GQ900405,		31888	30.5256	Staphylococcus aureus	Staphylococcus aureus (1280)	Staphylococcus (1279)	Staphylococcaceae (90964)	Bacillales (1385)	Bacilli (91061)	Firmicutes (1239)	Bacteria (2)	-1.10695	0.451924
NZ_CP013958.1	0.0610707	0	161	151	circular	2016-05-12	Korea: Cheonju		36.63	127.32	blood	Homo sapiens		rep21_20_p020(pLGA251), FR821780, |rep20_3_rep(pTW20), FN433597,		28723	33.0815	Staphylococcus aureus	Staphylococcus aureus (1280)	Staphylococcus (1279)	Staphylococcaceae (90964)	Bacillales (1385)	Bacilli (91061)	Firmicutes (1239)	Bacteria (2)	-1.39819	0.0955241
NZ_CP047850.1	0.0615839	0	159	152	circular	2020-01-23						Homo sapiens		rep20_9_repA(SAP055A), GQ900414, |rep7a_15_repC(pS0385p1), AM990993,		25704	29.3845	Staphylococcus aureus	Staphylococcus aureus (1280)	Staphylococcus (1279)	Staphylococcaceae (90964)	Bacillales (1385)	Bacilli (91061)	Firmicutes (1239)	Bacteria (2)	-1.2228	0.288523
NC_017352.1	0.0618432	0	158	153	circular	2009-11-25								rep21_20_p020(pLGA251), FR821780, |rep20_3_rep(pTW20), FN433597,		29585	32.8781	Staphylococcus aureus subsp. aureus TW20	Staphylococcus aureus (1280)	Staphylococcus (1279)	Staphylococcaceae (90964)	Bacillales (1385)	Bacilli (91061)	Firmicutes (1239)	Bacteria (2)	-1.38707	0.0937327
NZ_CP023562.1	0.0623675	0	156	154	circular	2019-08-25	Japan	Japan	36.5748	139.239		Homo sapiens	Cell culture	rep5a_1_repSAP001(pN315), AP003139, |rep20_6_repA(SAP059A), GQ900480, |rep21_8_rep(SAP071A), GQ900485,		31340	29.3044	Staphylococcus aureus	Staphylococcus aureus (1280)	Staphylococcus (1279)	Staphylococcaceae (90964)	Bacillales (1385)	Bacilli (91061)	Firmicutes (1239)	Bacteria (2)	-1.05688	0.34364
NZ_KY436022.1	0.0623675	0	156	155	circular	2020-06-03								rep20_10_repA(SAP057A), NC013334, |repUS5_1_CDS20(pETB), NC003265,		45676	27.8702	Staphylococcus aureus	Staphylococcus aureus (1280)	Staphylococcus (1279)	Staphylococcaceae (90964)	Bacillales (1385)	Bacilli (91061)	Firmicutes (1239)	Bacteria (2)	0.305414	9.63881
CP030519.1	0.0626325	0	155	156	circular	2019-10-10	USA:New York City		40.7903	-73.9529	blood	Homo sapiens		rep19_3_CDS20(pSJH901), CP000704, |rep16_2_CDS6(pSJH101), CP000737,		13119	28.0662	Staphylococcus aureus	Staphylococcus aureus (1280)	Staphylococcus (1279)	Staphylococcaceae (90964)	Bacillales (1385)	Bacilli (91061)	Firmicutes (1239)	Bacteria (2)	-1.63744	0.389093
CP049516.1	0.0626325	0	155	157	circular	2020-09-24	USA:New York City		40.7903	-73.9529	blood	Homo sapiens		rep16_2_CDS6(pSJH101), CP000737, |rep19_3_CDS20(pSJH901), CP000704,		13163	28.0635	Staphylococcus aureus	Staphylococcus aureus (1280)	Staphylococcus (1279)	Staphylococcaceae (90964)	Bacillales (1385)	Bacilli (91061)	Firmicutes (1239)	Bacteria (2)	-1.65657	0.414464
CP051908.1	0.0626325	0	155	158	circular	2020-09-24	USA:New York City		40.7903	-73.9529	blood	Homo sapiens		rep16_2_CDS6(pSJH101), CP000737, |rep19_3_CDS20(pSJH901), CP000704,		13163	28.0635	Staphylococcus aureus	Staphylococcus aureus (1280)	Staphylococcus (1279)	Staphylococcaceae (90964)	Bacillales (1385)	Bacilli (91061)	Firmicutes (1239)	Bacteria (2)	-1.65459	0.389727
CP049428.1	0.0626325	0	155	159	circular	2020-09-24	USA:New York City		40.7903	-73.9529	blood	Homo sapiens		rep19_3_CDS20(pSJH901), CP000704, |rep16_2_CDS6(pSJH101), CP000737,		13163	28.0787	Staphylococcus aureus	Staphylococcus aureus (1280)	Staphylococcus (1279)	Staphylococcaceae (90964)	Bacillales (1385)	Bacilli (91061)	Firmicutes (1239)	Bacteria (2)	-1.64812	0.390169
CP030517.1	0.0626325	0	155	160	circular	2019-10-10	USA:New York City		40.7903	-73.9529	blood	Homo sapiens		rep16_2_CDS6(pSJH101), CP000737, |rep19_3_CDS20(pSJH901), CP000704,		13163	28.0711	Staphylococcus aureus	Staphylococcus aureus (1280)	Staphylococcus (1279)	Staphylococcaceae (90964)	Bacillales (1385)	Bacilli (91061)	Firmicutes (1239)	Bacteria (2)	-1.63526	0.392669
CP049549.1	0.0626325	0	155	161	circular	2020-09-24	USA:New York City		40.7903	-73.9529	blood	Homo sapiens		rep19_3_CDS20(pSJH901), CP000704, |rep16_2_CDS6(pSJH101), CP000737,		13163	28.0635	Staphylococcus aureus	Staphylococcus aureus (1280)	Staphylococcus (1279)	Staphylococcaceae (90964)	Bacillales (1385)	Bacilli (91061)	Firmicutes (1239)	Bacteria (2)	-1.64348	0.408958
CP049457.1	0.0626325	0	155	162	circular	2020-09-24	USA:New York City		40.7903	-73.9529	blood	Homo sapiens		rep16_2_CDS6(pSJH101), CP000737, |rep19_3_CDS20(pSJH901), CP000704,		13164	28.0462	Staphylococcus aureus	Staphylococcus aureus (1280)	Staphylococcus (1279)	Staphylococcaceae (90964)	Bacillales (1385)	Bacilli (91061)	Firmicutes (1239)	Bacteria (2)	-1.67543	0.381411
CP030576.1	0.0626325	0	155	163	circular	2019-10-10	USA:New York City		40.7903	-73.9529	blood	Homo sapiens		rep19_3_CDS20(pSJH901), CP000704, |rep16_2_CDS6(pSJH101), CP000737,		13163	28.0635	Staphylococcus aureus	Staphylococcus aureus (1280)	Staphylococcus (1279)	Staphylococcaceae (90964)	Bacillales (1385)	Bacilli (91061)	Firmicutes (1239)	Bacteria (2)	-1.66001	0.384183
CP051894.1	0.0626325	0	155	164	circular	2020-09-24	USA:New York City		40.7903	-73.9529	blood	Homo sapiens		rep16_2_CDS6(pSJH101), CP000737, |rep19_3_CDS20(pSJH901), CP000704,		13163	28.0711	Staphylococcus aureus	Staphylococcus aureus (1280)	Staphylococcus (1279)	Staphylococcaceae (90964)	Bacillales (1385)	Bacilli (91061)	Firmicutes (1239)	Bacteria (2)	-1.65	0.381182
CP030535.1	0.0628995	0	154	165	circular	2019-10-10	USA:New York City		40.7903	-73.9529	blood	Homo sapiens		rep16_2_CDS6(pSJH101), CP000737, |rep19_3_CDS20(pSJH901), CP000704,		13163	28.0635	Staphylococcus aureus	Staphylococcus aureus (1280)	Staphylococcus (1279)	Staphylococcaceae (90964)	Bacillales (1385)	Bacilli (91061)	Firmicutes (1239)	Bacteria (2)	-1.65333	0.413197
CP051993.1	0.0628995	0	154	166	circular	2020-09-24	USA:New York City		40.7903	-73.9529	blood	Homo sapiens		rep16_2_CDS6(pSJH101), CP000737, |rep19_3_CDS20(pSJH901), CP000704,		13163	28.0559	Staphylococcus aureus	Staphylococcus aureus (1280)	Staphylococcus (1279)	Staphylococcaceae (90964)	Bacillales (1385)	Bacilli (91061)	Firmicutes (1239)	Bacteria (2)	-1.62448	0.392903
CP030521.1	0.0628995	0	154	167	circular	2019-10-10	USA:New York City		40.7903	-73.9529	blood	Homo sapiens		rep19_3_CDS20(pSJH901), CP000704, |rep16_2_CDS6(pSJH101), CP000737,		13163	28.0635	Staphylococcus aureus	Staphylococcus aureus (1280)	Staphylococcus (1279)	Staphylococcaceae (90964)	Bacillales (1385)	Bacilli (91061)	Firmicutes (1239)	Bacteria (2)	-1.62741	0.395455
CP049562.1	0.0628995	0	154	168	circular	2020-09-24	USA:New York City		40.7903	-73.9529	blood	Homo sapiens		rep16_2_CDS6(pSJH101), CP000737, |rep19_3_CDS20(pSJH901), CP000704,		13160	28.0623	Staphylococcus aureus	Staphylococcus aureus (1280)	Staphylococcus (1279)	Staphylococcaceae (90964)	Bacillales (1385)	Bacilli (91061)	Firmicutes (1239)	Bacteria (2)	-1.64701	0.381847
CP050008.1	0.0628995	0	154	169	circular	2020-09-24	USA:New York City		40.7903	-73.9529	blood	Homo sapiens		rep19_3_CDS20(pSJH901), CP000704,		11425	27.7287	Staphylococcus aureus	Staphylococcus aureus (1280)	Staphylococcus (1279)	Staphylococcaceae (90964)	Bacillales (1385)	Bacilli (91061)	Firmicutes (1239)	Bacteria (2)	-1.6789	0.391351
NZ_CP007678.1	0.0634394	0	152	170	circular	2016-01-27	Colombia		3.2514	-76.312	blood	Homo sapiens		rep20_3_rep(pTW20), FN433597,		20291	28.5052	Staphylococcus aureus	Staphylococcus aureus (1280)	Staphylococcus (1279)	Staphylococcaceae (90964)	Bacillales (1385)	Bacilli (91061)	Firmicutes (1239)	Bacteria (2)	-5.57548	1.93193
CP049533.1	0.0634394	0	152	171	circular	2020-09-24	USA:New York City		40.7903	-73.9529	blood	Homo sapiens		rep19_3_CDS20(pSJH901), CP000704, |rep16_2_CDS6(pSJH101), CP000737,		13159	28.0416	Staphylococcus aureus	Staphylococcus aureus (1280)	Staphylococcus (1279)	Staphylococcaceae (90964)	Bacillales (1385)	Bacilli (91061)	Firmicutes (1239)	Bacteria (2)	-1.66713	0.379334
CP051969.1	0.0639874	0	150	172	circular	2020-09-24	USA:New York City		40.7903	-73.9529	blood	Homo sapiens		rep19_3_CDS20(pSJH901), CP000704, |rep16_2_CDS6(pSJH101), CP000737,		14307	28.3288	Staphylococcus aureus	Staphylococcus aureus (1280)	Staphylococcus (1279)	Staphylococcaceae (90964)	Bacillales (1385)	Bacilli (91061)	Firmicutes (1239)	Bacteria (2)	-1.64062	0.39013
CP030425.1	0.064825	0	147	173	circular	2019-10-10	USA:New York City		40.7903	-73.9529	blood	Homo sapiens		rep19_3_CDS20(pSJH901), CP000704, |rep16_2_CDS6(pSJH101), CP000737,		17543	28.8833	Staphylococcus aureus	Staphylococcus aureus (1280)	Staphylococcus (1279)	Staphylococcaceae (90964)	Bacillales (1385)	Bacilli (91061)	Firmicutes (1239)	Bacteria (2)	-2.0563	0.0570232
NZ_CP029650.1	0.0653942	0	145	174	circular	2018-06-08								rep21_20_p020(pLGA251), FR821780, |repUS5_1_CDS20(pETB), NC003265,		40931	30.7078	Staphylococcus aureus	Staphylococcus aureus (1280)	Staphylococcus (1279)	Staphylococcaceae (90964)	Bacillales (1385)	Bacilli (91061)	Firmicutes (1239)	Bacteria (2)	-0.956728	0.436476
CP052747.1	0.0659724	0	143	175	circular	2020-09-24	USA:New York City		40.7903	-73.9529	blood	Homo sapiens				8090	27.3795	Staphylococcus aureus	Staphylococcus aureus (1280)	Staphylococcus (1279)	Staphylococcaceae (90964)	Bacillales (1385)	Bacilli (91061)	Firmicutes (1239)	Bacteria (2)	-1.66122	0.388666
NC_013352.1	0.0665597	0	141	176	circular	2009-10-07								rep20_3_rep(pTW20), FN433597,		23983	33.6739	Staphylococcus aureus	Staphylococcus aureus (1280)	Staphylococcus (1279)	Staphylococcaceae (90964)	Bacillales (1385)	Bacilli (91061)	Firmicutes (1239)	Bacteria (2)	-1.38782	0.103297
NZ_AP019546.1	0.0668569	0	140	177	circular	2019-10-20	Japan:Tokyo	Japan,Tokyo	34.6969	139.405		Homo sapiens		rep19_3_CDS20(pSJH901), CP000704, |rep16_2_CDS6(pSJH101), CP000737,		21014	28.9093	Staphylococcus aureus	Staphylococcus aureus (1280)	Staphylococcus (1279)	Staphylococcaceae (90964)	Bacillales (1385)	Bacilli (91061)	Firmicutes (1239)	Bacteria (2)	-1.64678	0.304312
CP030676.1	0.0671564	0	139	178	circular	2019-10-10	USA:New York City		40.7903	-73.9529	blood	Homo sapiens		rep19_3_CDS20(pSJH901), CP000704, |rep16_2_CDS6(pSJH101), CP000737,		16751	28.661	Staphylococcus aureus	Staphylococcus aureus (1280)	Staphylococcus (1279)	Staphylococcaceae (90964)	Bacillales (1385)	Bacilli (91061)	Firmicutes (1239)	Bacteria (2)	-1.71831	0.359873
NZ_AP019544.1	0.0671564	0	139	179	circular	2019-10-31	Japan:Tokyo	Japan,Tokyo	34.6969	139.405		Homo sapiens		rep19_3_CDS20(pSJH901), CP000704, |rep16_2_CDS6(pSJH101), CP000737,		23184	28.5671	Staphylococcus aureus	Staphylococcus aureus (1280)	Staphylococcus (1279)	Staphylococcaceae (90964)	Bacillales (1385)	Bacilli (91061)	Firmicutes (1239)	Bacteria (2)	-1.6612	0.366785
CP030623.1	0.0671564	0	139	180	circular	2019-10-10	USA:New York City		40.7903	-73.9529	blood	Homo sapiens		rep19_3_CDS20(pSJH901), CP000704, |rep16_2_CDS6(pSJH101), CP000737,		16752	28.6652	Staphylococcus aureus	Staphylococcus aureus (1280)	Staphylococcus (1279)	Staphylococcaceae (90964)	Bacillales (1385)	Bacilli (91061)	Firmicutes (1239)	Bacteria (2)	-1.72802	0.339536
CP049491.1	0.0680698	0	136	181	circular	2020-09-24	USA:New York City		40.7903	-73.9529	blood	Homo sapiens		rep19_3_CDS20(pSJH901), CP000704, |rep16_2_CDS6(pSJH101), CP000737,		22850	30.6302	Staphylococcus aureus	Staphylococcus aureus (1280)	Staphylococcus (1279)	Staphylococcaceae (90964)	Bacillales (1385)	Bacilli (91061)	Firmicutes (1239)	Bacteria (2)	-2.26317	-0.00193586
CP030473.1	0.0683793	0	135	182	circular	2019-10-10	USA:New York City		40.7903	-73.9529	blood	Homo sapiens		rep19_3_CDS20(pSJH901), CP000704, |rep16_2_CDS6(pSJH101), CP000737,		22850	30.6302	Staphylococcus aureus	Staphylococcus aureus (1280)	Staphylococcus (1279)	Staphylococcaceae (90964)	Bacillales (1385)	Bacilli (91061)	Firmicutes (1239)	Bacteria (2)	-2.28018	-0.00509337
NZ_KY436021.1	0.0690061	0	133	183	circular	2020-06-03								rep20_10_repA(SAP057A), NC013334, |repUS5_1_CDS20(pETB), NC003265,		39322	27.7478	Staphylococcus aureus	Staphylococcus aureus (1280)	Staphylococcus (1279)	Staphylococcaceae (90964)	Bacillales (1385)	Bacilli (91061)	Firmicutes (1239)	Bacteria (2)	0.306048	9.64392
NZ_CP022683.1	0.0690061	0	133	184	circular	2018-08-07	Germany		51.9636	7.6132	nares	Homo sapiens		rep20_10_repA(SAP057A), NC013334, |repUS5_1_CDS20(pETB), NC003265,		39353	27.7514	Staphylococcus aureus	Staphylococcus aureus (1280)	Staphylococcus (1279)	Staphylococcaceae (90964)	Bacillales (1385)	Bacilli (91061)	Firmicutes (1239)	Bacteria (2)	0.299973	9.64081
NC_013334.1	0.0690061	0	133	185	circular	2009-10-07								rep20_10_repA(SAP057A), NC013334, |repUS5_1_CDS20(pETB), NC003265,		39308	27.7424	Staphylococcus aureus	Staphylococcus aureus (1280)	Staphylococcus (1279)	Staphylococcaceae (90964)	Bacillales (1385)	Bacilli (91061)	Firmicutes (1239)	Bacteria (2)	0.301816	9.64122
NZ_CP026081.1	0.0693234	0	132	186	not-set	2018-01-18					human	Homo sapiens		rep20_3_rep(pTW20), FN433597,		28102	33.5385	Staphylococcus aureus	Staphylococcus aureus (1280)	Staphylococcus (1279)	Staphylococcaceae (90964)	Bacillales (1385)	Bacilli (91061)	Firmicutes (1239)	Bacteria (2)	-1.39559	0.0828661
NZ_KY436025.1	0.0693234	0	132	187	circular	2020-06-03								rep20_10_repA(SAP057A), NC013334, |repUS5_1_CDS20(pETB), NC003265,		39367	27.7491	Staphylococcus aureus	Staphylococcus aureus (1280)	Staphylococcus (1279)	Staphylococcaceae (90964)	Bacillales (1385)	Bacilli (91061)	Firmicutes (1239)	Bacteria (2)	0.30707	9.64525
CP049588.1	0.0696435	0	131	188	circular	2020-09-24	USA:New York City		40.7903	-73.9529	blood	Homo sapiens		rep19_3_CDS20(pSJH901), CP000704, |rep16_2_CDS6(pSJH101), CP000737,		17870	28.8025	Staphylococcus aureus	Staphylococcus aureus (1280)	Staphylococcus (1279)	Staphylococcaceae (90964)	Bacillales (1385)	Bacilli (91061)	Firmicutes (1239)	Bacteria (2)	-1.99691	0.132671
CP049466.1	0.0696435	0	131	189	circular	2020-09-24	USA:New York City		40.7903	-73.9529	blood	Homo sapiens		rep19_3_CDS20(pSJH901), CP000704, |rep16_2_CDS6(pSJH101), CP000737,		19550	29.8977	Staphylococcus aureus	Staphylococcus aureus (1280)	Staphylococcus (1279)	Staphylococcaceae (90964)	Bacillales (1385)	Bacilli (91061)	Firmicutes (1239)	Bacteria (2)	-1.99425	0.182892
CP051913.1	0.0699663	0	130	190	circular	2020-09-24	USA:New York City		40.7903	-73.9529	blood	Homo sapiens		rep16_2_CDS6(pSJH101), CP000737, |rep19_3_CDS20(pSJH901), CP000704,		24647	30.4784	Staphylococcus aureus	Staphylococcus aureus (1280)	Staphylococcus (1279)	Staphylococcaceae (90964)	Bacillales (1385)	Bacilli (91061)	Firmicutes (1239)	Bacteria (2)	-2.28382	0.0250508
CP049582.1	0.0699663	0	130	191	circular	2020-09-24	USA:New York City		40.7903	-73.9529	blood	Homo sapiens		rep19_3_CDS20(pSJH901), CP000704, |rep16_2_CDS6(pSJH101), CP000737,		24934	30.3361	Staphylococcus aureus	Staphylococcus aureus (1280)	Staphylococcus (1279)	Staphylococcaceae (90964)	Bacillales (1385)	Bacilli (91061)	Firmicutes (1239)	Bacteria (2)	-2.32044	-0.0404919
CP030436.1	0.0699663	0	130	192	circular	2019-10-10	USA:New York City		40.7903	-73.9529	nares	Homo sapiens		rep19_3_CDS20(pSJH901), CP000704, |rep16_2_CDS6(pSJH101), CP000737,		19523	28.9351	Staphylococcus aureus	Staphylococcus aureus (1280)	Staphylococcus (1279)	Staphylococcaceae (90964)	Bacillales (1385)	Bacilli (91061)	Firmicutes (1239)	Bacteria (2)	-1.87191	0.086933
CP030533.1	0.0702918	0	129	193	circular	2019-10-10	USA:New York City		40.7903	-73.9529	blood	Homo sapiens		rep16_2_CDS6(pSJH101), CP000737, |rep19_3_CDS20(pSJH901), CP000704,		19444	28.9189	Staphylococcus aureus	Staphylococcus aureus (1280)	Staphylococcus (1279)	Staphylococcaceae (90964)	Bacillales (1385)	Bacilli (91061)	Firmicutes (1239)	Bacteria (2)	-1.96861	0.161994
NZ_CP018767.1	0.0702918	0	129	194	circular	2017-02-03	USA: California	USA,California	36.7015	-118.756	Human_no contact with swine	Homo sapiens	UNK	rep16_2_CDS6(pSJH101), CP000737, |rep19_3_CDS20(pSJH901), CP000704,		26856	30.5853	Staphylococcus aureus	Staphylococcus aureus (1280)	Staphylococcus (1279)	Staphylococcaceae (90964)	Bacillales (1385)	Bacilli (91061)	Firmicutes (1239)	Bacteria (2)	-2.35923	0.379838
CP030598.1	0.0702918	0	129	195	circular	2019-10-10	USA:New York City		40.7903	-73.9529	blood	Homo sapiens		rep16_2_CDS6(pSJH101), CP000737, |rep19_3_CDS20(pSJH901), CP000704,		19444	28.9189	Staphylococcus aureus	Staphylococcus aureus (1280)	Staphylococcus (1279)	Staphylococcaceae (90964)	Bacillales (1385)	Bacilli (91061)	Firmicutes (1239)	Bacteria (2)	-1.98785	0.156853
NZ_CP080558.1	0.0706202	0	128	196	circular	2021-08-12	South Korea:Seoul		37.5362	127.136	blood	Homo sapiens		rep16_2_CDS6(pSJH101), CP000737, |rep19_3_CDS20(pSJH901), CP000704,		19845	29.0048	Staphylococcus aureus	Staphylococcus aureus (1280)	Staphylococcus (1279)	Staphylococcaceae (90964)	Bacillales (1385)	Bacilli (91061)	Firmicutes (1239)	Bacteria (2)	-1.94337	0.144163
NZ_CP007677.1	0.0706202	0	128	197	circular	2016-01-27	Colombia		3.2514	-76.312	blood	Homo sapiens		rep20_3_rep(pTW20), FN433597,		20185	28.5459	Staphylococcus aureus	Staphylococcus aureus (1280)	Staphylococcus (1279)	Staphylococcaceae (90964)	Bacillales (1385)	Bacilli (91061)	Firmicutes (1239)	Bacteria (2)	-5.58838	1.94449
CP030616.1	0.0706202	0	128	198	circular	2019-10-10	USA:New York City		40.7903	-73.9529	blood	Homo sapiens		rep16_2_CDS6(pSJH101), CP000737, |rep19_3_CDS20(pSJH901), CP000704,		19409	28.9505	Staphylococcus aureus	Staphylococcus aureus (1280)	Staphylococcus (1279)	Staphylococcaceae (90964)	Bacillales (1385)	Bacilli (91061)	Firmicutes (1239)	Bacteria (2)	-1.92423	0.10308
CP051920.1	0.0706202	0	128	199	circular	2020-09-24	USA:New York City		40.7903	-73.9529	blood	Homo sapiens		rep16_2_CDS6(pSJH101), CP000737, |rep19_3_CDS20(pSJH901), CP000704,		21398	30.4748	Staphylococcus aureus	Staphylococcus aureus (1280)	Staphylococcus (1279)	Staphylococcaceae (90964)	Bacillales (1385)	Bacilli (91061)	Firmicutes (1239)	Bacteria (2)	-2.21321	0.0202003
CP030528.1	0.0706202	0	128	200	circular	2019-10-10	USA:New York City		40.7903	-73.9529	blood	Homo sapiens		rep16_2_CDS6(pSJH101), CP000737, |rep19_3_CDS20(pSJH901), CP000704,		20067	29.1175	Staphylococcus aureus	Staphylococcus aureus (1280)	Staphylococcus (1279)	Staphylococcaceae (90964)	Bacillales (1385)	Bacilli (91061)	Firmicutes (1239)	Bacteria (2)	-1.93977	0.102031
NC_013319.1	0.0706202	0	128	201	circular	2009-10-07								rep20_3_rep(pTW20), FN433597,		29254	33.7356	Staphylococcus aureus	Staphylococcus aureus (1280)	Staphylococcus (1279)	Staphylococcaceae (90964)	Bacillales (1385)	Bacilli (91061)	Firmicutes (1239)	Bacteria (2)	-1.36808	0.126037
NZ_AP024512.1	0.0709514	0	127	202	circular	2021-05-25								rep19_12_rep(pN315), AP003139, |rep16_2_CDS6(pSJH101), CP000737,		20501	29.0522	Staphylococcus aureus	Staphylococcus aureus (1280)	Staphylococcus (1279)	Staphylococcaceae (90964)	Bacillales (1385)	Bacilli (91061)	Firmicutes (1239)	Bacteria (2)	-1.56982	0.408444
NZ_AP020323.1	0.0709514	0	127	203	circular	2019-09-24	Japan:Kyoto	Japan,Kyoto	35.0231	135.763		Homo sapiens		rep19_12_rep(pN315), AP003139, |rep16_2_CDS6(pSJH101), CP000737,		20547	29.0359	Staphylococcus aureus	Staphylococcus aureus (1280)	Staphylococcus (1279)	Staphylococcaceae (90964)	Bacillales (1385)	Bacilli (91061)	Firmicutes (1239)	Bacteria (2)	-1.57166	0.39216
CP030669.1	0.0712856	0	126	204	circular	2019-10-10	USA:New York City		40.7903	-73.9529	blood	Homo sapiens		rep16_2_CDS6(pSJH101), CP000737, |rep19_3_CDS20(pSJH901), CP000704,		25430	30.6488	Staphylococcus aureus	Staphylococcus aureus (1280)	Staphylococcus (1279)	Staphylococcaceae (90964)	Bacillales (1385)	Bacilli (91061)	Firmicutes (1239)	Bacteria (2)	-2.24674	0.0423489
CP030571.1	0.0712856	0	126	205	circular	2019-10-10	USA:New York City		40.7903	-73.9529	blood	Homo sapiens		rep16_2_CDS6(pSJH101), CP000737, |rep19_3_CDS20(pSJH901), CP000704,		25430	30.6567	Staphylococcus aureus	Staphylococcus aureus (1280)	Staphylococcus (1279)	Staphylococcaceae (90964)	Bacillales (1385)	Bacilli (91061)	Firmicutes (1239)	Bacteria (2)	-2.31174	-0.014033
CP051985.1	0.0712856	0	126	206	circular	2020-09-24	USA:New York City		40.7903	-73.9529	blood	Homo sapiens		rep16_2_CDS6(pSJH101), CP000737, |rep19_3_CDS20(pSJH901), CP000704,		25429	30.6579	Staphylococcus aureus	Staphylococcus aureus (1280)	Staphylococcus (1279)	Staphylococcaceae (90964)	Bacillales (1385)	Bacilli (91061)	Firmicutes (1239)	Bacteria (2)	-2.29379	0.017881
CP051925.1	0.0712856	0	126	207	circular	2020-09-24	USA:New York City		40.7903	-73.9529	blood	Homo sapiens		rep16_2_CDS6(pSJH101), CP000737, |rep19_3_CDS20(pSJH901), CP000704,		25390	30.6499	Staphylococcus aureus	Staphylococcus aureus (1280)	Staphylococcus (1279)	Staphylococcaceae (90964)	Bacillales (1385)	Bacilli (91061)	Firmicutes (1239)	Bacteria (2)	-2.28289	0.00725156
CP030466.1	0.0712856	0	126	208	circular	2019-10-10	USA:New York City		40.7903	-73.9529	blood	Homo sapiens		rep16_2_CDS6(pSJH101), CP000737, |rep19_3_CDS20(pSJH901), CP000704,		25432	30.6543	Staphylococcus aureus	Staphylococcus aureus (1280)	Staphylococcus (1279)	Staphylococcaceae (90964)	Bacillales (1385)	Bacilli (91061)	Firmicutes (1239)	Bacteria (2)	-2.30342	-0.01646
CP030383.1	0.0712856	0	126	209	circular	2019-10-10	USA:New York City		40.7903	-73.9529	nares	Homo sapiens		rep16_2_CDS6(pSJH101), CP000737, |rep19_3_CDS20(pSJH901), CP000704,		25430	30.6567	Staphylococcus aureus	Staphylococcus aureus (1280)	Staphylococcus (1279)	Staphylococcaceae (90964)	Bacillales (1385)	Bacilli (91061)	Firmicutes (1239)	Bacteria (2)	-2.28667	0.0243113
CP030593.1	0.0712856	0	126	210	circular	2019-10-10	USA:New York City		40.7903	-73.9529	blood	Homo sapiens		rep19_3_CDS20(pSJH901), CP000704, |rep16_2_CDS6(pSJH101), CP000737,		25430	30.6528	Staphylococcus aureus	Staphylococcus aureus (1280)	Staphylococcus (1279)	Staphylococcaceae (90964)	Bacillales (1385)	Bacilli (91061)	Firmicutes (1239)	Bacteria (2)	-2.29279	-0.0290285
CP030401.1	0.0712856	0	126	211	circular	2019-10-10	USA:New York City		40.7903	-73.9529	blood	Homo sapiens		rep16_2_CDS6(pSJH101), CP000737, |rep19_3_CDS20(pSJH901), CP000704,		25430	30.6606	Staphylococcus aureus	Staphylococcus aureus (1280)	Staphylococcus (1279)	Staphylococcaceae (90964)	Bacillales (1385)	Bacilli (91061)	Firmicutes (1239)	Bacteria (2)	-2.30306	0.0221487
CP030408.1	0.0712856	0	126	212	circular	2019-10-10	USA:New York City		40.7903	-73.9529	Environment			rep16_2_CDS6(pSJH101), CP000737, |rep19_3_CDS20(pSJH901), CP000704,		25430	30.6567	Staphylococcus aureus	Staphylococcus aureus (1280)	Staphylococcus (1279)	Staphylococcaceae (90964)	Bacillales (1385)	Bacilli (91061)	Firmicutes (1239)	Bacteria (2)	-2.31021	0.0357579
NZ_CP053637.1	0.0712856	0	126	213	circular	2020-06-11	USA	USA	39.7837	-100.446		Homo sapiens	whole organism	rep16_2_CDS6(pSJH101), CP000737, |rep19_3_CDS20(pSJH901), CP000704,		25430	30.6606	Staphylococcus aureus	Staphylococcus aureus (1280)	Staphylococcus (1279)	Staphylococcaceae (90964)	Bacillales (1385)	Bacilli (91061)	Firmicutes (1239)	Bacteria (2)	-2.31594	-0.0204972
NZ_CP060279.1	0.0712856	0	126	214	circular	2021-04-09	South Africa		-29.8587	31.0218	water			rep19_16_rep(pSK156), GQ900448, |rep16_5_SAP041A019(pWBG759), GQ900401, |rep20_1_ORF1(EDINA), AP003089,		46979	29.1066	Staphylococcus aureus	Staphylococcus aureus (1280)	Staphylococcus (1279)	Staphylococcaceae (90964)	Bacillales (1385)	Bacilli (91061)	Firmicutes (1239)	Bacteria (2)	-1.41239	0.347528
CP049571.1	0.0712856	0	126	215	circular	2020-09-24	USA:New York City		40.7903	-73.9529	blood	Homo sapiens		rep19_3_CDS20(pSJH901), CP000704, |rep16_2_CDS6(pSJH101), CP000737,		25386	30.6389	Staphylococcus aureus	Staphylococcus aureus (1280)	Staphylococcus (1279)	Staphylococcaceae (90964)	Bacillales (1385)	Bacilli (91061)	Firmicutes (1239)	Bacteria (2)	-2.28431	0.0144801
CP030602.1	0.0712856	0	126	216	circular	2019-10-10	USA:New York City		40.7903	-73.9529	blood	Homo sapiens		rep16_2_CDS6(pSJH101), CP000737, |rep19_3_CDS20(pSJH901), CP000704,		25430	30.6567	Staphylococcus aureus	Staphylococcus aureus (1280)	Staphylococcus (1279)	Staphylococcaceae (90964)	Bacillales (1385)	Bacilli (91061)	Firmicutes (1239)	Bacteria (2)	-2.28966	0.00378817
NZ_CP053635.1	0.0712856	0	126	217	circular	2020-06-11	USA	USA	39.7837	-100.446		Homo sapiens	whole organism	rep16_2_CDS6(pSJH101), CP000737, |rep19_3_CDS20(pSJH901), CP000704,		25430	30.6606	Staphylococcus aureus	Staphylococcus aureus (1280)	Staphylococcus (1279)	Staphylococcaceae (90964)	Bacillales (1385)	Bacilli (91061)	Firmicutes (1239)	Bacteria (2)	-2.30462	-0.0128248
CP030433.1	0.0712856	0	126	218	circular	2019-10-10	USA:New York City		40.7903	-73.9529	blood	Homo sapiens		rep16_2_CDS6(pSJH101), CP000737, |rep19_3_CDS20(pSJH901), CP000704,		25430	30.6567	Staphylococcus aureus	Staphylococcus aureus (1280)	Staphylococcus (1279)	Staphylococcaceae (90964)	Bacillales (1385)	Bacilli (91061)	Firmicutes (1239)	Bacteria (2)	-2.28299	-0.0191208
CP030698.1	0.0712856	0	126	219	circular	2019-10-10	USA:New York City		40.7903	-73.9529	blood	Homo sapiens		rep16_2_CDS6(pSJH101), CP000737, |rep19_3_CDS20(pSJH901), CP000704,		25430	30.6528	Staphylococcus aureus	Staphylococcus aureus (1280)	Staphylococcus (1279)	Staphylococcaceae (90964)	Bacillales (1385)	Bacilli (91061)	Firmicutes (1239)	Bacteria (2)	-2.29037	0.000150873
CP049498.1	0.0712856	0	126	220	circular	2020-09-24	USA:New York City		40.7903	-73.9529	blood	Homo sapiens		rep19_3_CDS20(pSJH901), CP000704, |rep16_2_CDS6(pSJH101), CP000737,		25428	30.6513	Staphylococcus aureus	Staphylococcus aureus (1280)	Staphylococcus (1279)	Staphylococcaceae (90964)	Bacillales (1385)	Bacilli (91061)	Firmicutes (1239)	Bacteria (2)	-2.28626	-0.0073395
CP030536.1	0.0712856	0	126	221	circular	2019-10-10	USA:New York City		40.7903	-73.9529	blood	Homo sapiens		rep19_3_CDS20(pSJH901), CP000704, |rep16_2_CDS6(pSJH101), CP000737,		25430	30.6567	Staphylococcus aureus	Staphylococcus aureus (1280)	Staphylococcus (1279)	Staphylococcaceae (90964)	Bacillales (1385)	Bacilli (91061)	Firmicutes (1239)	Bacteria (2)	-2.28378	0.000171291
CP051897.1	0.0716227	0	125	222	circular	2020-09-24	USA:New York City		40.7903	-73.9529	blood	Homo sapiens		rep19_3_CDS20(pSJH901), CP000704, |rep16_2_CDS6(pSJH101), CP000737,		25434	30.6597	Staphylococcus aureus	Staphylococcus aureus (1280)	Staphylococcus (1279)	Staphylococcaceae (90964)	Bacillales (1385)	Bacilli (91061)	Firmicutes (1239)	Bacteria (2)	-2.3533	-0.0558546
CP030567.1	0.0716227	0	125	223	circular	2019-10-10	USA:New York City		40.7903	-73.9529	blood	Homo sapiens		rep19_3_CDS20(pSJH901), CP000704, |rep16_2_CDS6(pSJH101), CP000737,		25437	30.6561	Staphylococcus aureus	Staphylococcus aureus (1280)	Staphylococcus (1279)	Staphylococcaceae (90964)	Bacillales (1385)	Bacilli (91061)	Firmicutes (1239)	Bacteria (2)	-2.36176	-0.0565872
CP051924.1	0.0716227	0	125	224	circular	2020-09-24	USA:New York City		40.7903	-73.9529	blood	Homo sapiens		rep19_3_CDS20(pSJH901), CP000704, |rep16_2_CDS6(pSJH101), CP000737,		25435	30.6625	Staphylococcus aureus	Staphylococcus aureus (1280)	Staphylococcus (1279)	Staphylococcaceae (90964)	Bacillales (1385)	Bacilli (91061)	Firmicutes (1239)	Bacteria (2)	-2.3223	-0.0725136
CP030387.1	0.0716227	0	125	225	circular	2019-10-10	USA:New York City		40.7903	-73.9529	blood	Homo sapiens		rep16_2_CDS6(pSJH101), CP000737, |rep19_3_CDS20(pSJH901), CP000704,		25430	30.6567	Staphylococcus aureus	Staphylococcus aureus (1280)	Staphylococcus (1279)	Staphylococcaceae (90964)	Bacillales (1385)	Bacilli (91061)	Firmicutes (1239)	Bacteria (2)	-2.25719	0.0409385
CP051995.1	0.0716227	0	125	226	circular	2020-09-24	USA:New York City		40.7903	-73.9529	respiratory	Homo sapiens		rep19_3_CDS20(pSJH901), CP000704, |rep16_2_CDS6(pSJH101), CP000737,		25434	30.6597	Staphylococcus aureus	Staphylococcus aureus (1280)	Staphylococcus (1279)	Staphylococcaceae (90964)	Bacillales (1385)	Bacilli (91061)	Firmicutes (1239)	Bacteria (2)	-2.31074	0.000757248
CP030555.1	0.0716227	0	125	227	circular	2019-10-10	USA:New York City		40.7903	-73.9529	Environment			rep16_2_CDS6(pSJH101), CP000737, |rep19_3_CDS20(pSJH901), CP000704,		25435	30.6585	Staphylococcus aureus	Staphylococcus aureus (1280)	Staphylococcus (1279)	Staphylococcaceae (90964)	Bacillales (1385)	Bacilli (91061)	Firmicutes (1239)	Bacteria (2)	-2.36036	-0.0691502
CP052002.1	0.0716227	0	125	228	circular	2020-09-24	USA:New York City		40.7903	-73.9529	blood	Homo sapiens		rep16_2_CDS6(pSJH101), CP000737, |rep19_3_CDS20(pSJH901), CP000704,		42446	31.2208	Staphylococcus aureus	Staphylococcus aureus (1280)	Staphylococcus (1279)	Staphylococcaceae (90964)	Bacillales (1385)	Bacilli (91061)	Firmicutes (1239)	Bacteria (2)	-2.35578	-0.00449776
CP030666.1	0.0716227	0	125	229	circular	2019-10-10	USA:New York City		40.7903	-73.9529	blood	Homo sapiens		rep19_3_CDS20(pSJH901), CP000704, |rep16_2_CDS6(pSJH101), CP000737,		25434	30.6558	Staphylococcus aureus	Staphylococcus aureus (1280)	Staphylococcus (1279)	Staphylococcaceae (90964)	Bacillales (1385)	Bacilli (91061)	Firmicutes (1239)	Bacteria (2)	-2.31432	0.00862082
CP049372.1	0.0716227	0	125	230	circular	2020-09-24	USA:New York City		40.7903	-73.9529	blood	Homo sapiens		rep19_3_CDS20(pSJH901), CP000704, |rep16_2_CDS6(pSJH101), CP000737,		25433	30.6531	Staphylococcus aureus	Staphylococcus aureus (1280)	Staphylococcus (1279)	Staphylococcaceae (90964)	Bacillales (1385)	Bacilli (91061)	Firmicutes (1239)	Bacteria (2)	-2.35001	-0.0289106
CP030565.1	0.0716227	0	125	231	circular	2019-10-10	USA:New York City		40.7903	-73.9529	blood	Homo sapiens		rep19_3_CDS20(pSJH901), CP000704, |rep16_2_CDS6(pSJH101), CP000737,		25435	30.6585	Staphylococcus aureus	Staphylococcus aureus (1280)	Staphylococcus (1279)	Staphylococcaceae (90964)	Bacillales (1385)	Bacilli (91061)	Firmicutes (1239)	Bacteria (2)	-2.30917	0.0252927
CP049375.1	0.0716227	0	125	232	circular	2020-09-24	USA:New York City		40.7903	-73.9529	blood	Homo sapiens		rep19_3_CDS20(pSJH901), CP000704, |rep16_2_CDS6(pSJH101), CP000737,		25431	30.6516	Staphylococcus aureus	Staphylococcus aureus (1280)	Staphylococcus (1279)	Staphylococcaceae (90964)	Bacillales (1385)	Bacilli (91061)	Firmicutes (1239)	Bacteria (2)	-2.31248	-0.0065024
CP049509.1	0.0716227	0	125	233	circular	2020-09-29	USA:New York City		40.7903	-73.9529	blood	Homo sapiens		rep19_3_CDS20(pSJH901), CP000704, |rep16_2_CDS6(pSJH101), CP000737,		25435	30.6585	Staphylococcus aureus	Staphylococcus aureus (1280)	Staphylococcus (1279)	Staphylococcaceae (90964)	Bacillales (1385)	Bacilli (91061)	Firmicutes (1239)	Bacteria (2)	-2.26364	0.0445199
CP030509.1	0.0716227	0	125	234	circular	2019-10-10	USA:New York City		40.7903	-73.9529	blood	Homo sapiens		rep19_3_CDS20(pSJH901), CP000704, |rep16_2_CDS6(pSJH101), CP000737,		25444	30.6516	Staphylococcus aureus	Staphylococcus aureus (1280)	Staphylococcus (1279)	Staphylococcaceae (90964)	Bacillales (1385)	Bacilli (91061)	Firmicutes (1239)	Bacteria (2)	-2.31118	-0.0414272
CP049462.1	0.0716227	0	125	235	circular	2020-09-24	USA:New York City		40.7903	-73.9529	blood	Homo sapiens		rep19_3_CDS20(pSJH901), CP000704, |rep16_2_CDS6(pSJH101), CP000737,		25435	30.6585	Staphylococcus aureus	Staphylococcus aureus (1280)	Staphylococcus (1279)	Staphylococcaceae (90964)	Bacillales (1385)	Bacilli (91061)	Firmicutes (1239)	Bacteria (2)	-2.30119	0.0126511
CP030714.1	0.0716227	0	125	236	circular	2019-10-10	USA:New York City		40.7903	-73.9529	blood	Homo sapiens		rep19_3_CDS20(pSJH901), CP000704, |rep16_2_CDS6(pSJH101), CP000737,		25435	30.6546	Staphylococcus aureus	Staphylococcus aureus (1280)	Staphylococcus (1279)	Staphylococcaceae (90964)	Bacillales (1385)	Bacilli (91061)	Firmicutes (1239)	Bacteria (2)	-2.35134	-0.0631017
CP030649.1	0.0716227	0	125	237	circular	2019-10-10	USA:New York City		40.7903	-73.9529	blood	Homo sapiens		rep16_2_CDS6(pSJH101), CP000737, |rep19_3_CDS20(pSJH901), CP000704,		25435	30.6625	Staphylococcus aureus	Staphylococcus aureus (1280)	Staphylococcus (1279)	Staphylococcaceae (90964)	Bacillales (1385)	Bacilli (91061)	Firmicutes (1239)	Bacteria (2)	-2.35509	-0.0552005
CP051953.1	0.0716227	0	125	238	circular	2020-09-24	USA:New York City		40.7903	-73.9529	blood	Homo sapiens		rep19_3_CDS20(pSJH901), CP000704, |rep16_2_CDS6(pSJH101), CP000737,		25434	30.6558	Staphylococcus aureus	Staphylococcus aureus (1280)	Staphylococcus (1279)	Staphylococcaceae (90964)	Bacillales (1385)	Bacilli (91061)	Firmicutes (1239)	Bacteria (2)	-2.35548	-0.0506603
NC_007931.1	0.0716227	0	125	239	circular	2006-04-03								rep19_2_rep(pSA1379), NC007931, |rep16_2_CDS6(pSJH101), CP000737,		22787	29.2799	Staphylococcus aureus	Staphylococcus aureus (1280)	Staphylococcus (1279)	Staphylococcaceae (90964)	Bacillales (1385)	Bacilli (91061)	Firmicutes (1239)	Bacteria (2)	-1.64463	0.375005
CP049393.1	0.0716227	0	125	240	circular	2020-09-24	USA:New York City		40.7903	-73.9529	blood	Homo sapiens		rep19_3_CDS20(pSJH901), CP000704, |rep16_2_CDS6(pSJH101), CP000737,		25435	30.6664	Staphylococcus aureus	Staphylococcus aureus (1280)	Staphylococcus (1279)	Staphylococcaceae (90964)	Bacillales (1385)	Bacilli (91061)	Firmicutes (1239)	Bacteria (2)	-2.29755	0.0172369
CP052030.1	0.0716227	0	125	241	circular	2020-09-24	USA:New York City		40.7903	-73.9529	blood	Homo sapiens		rep19_3_CDS20(pSJH901), CP000704, |rep16_2_CDS6(pSJH101), CP000737,		25430	30.6488	Staphylococcus aureus	Staphylococcus aureus (1280)	Staphylococcus (1279)	Staphylococcaceae (90964)	Bacillales (1385)	Bacilli (91061)	Firmicutes (1239)	Bacteria (2)	-2.27398	0.0221431
CP051970.1	0.0716227	0	125	242	circular	2020-09-24	USA:New York City		40.7903	-73.9529	blood	Homo sapiens		rep19_3_CDS20(pSJH901), CP000704, |rep16_2_CDS6(pSJH101), CP000737,		25435	30.6507	Staphylococcus aureus	Staphylococcus aureus (1280)	Staphylococcus (1279)	Staphylococcaceae (90964)	Bacillales (1385)	Bacilli (91061)	Firmicutes (1239)	Bacteria (2)	-2.33771	-0.031635
CP049412.1	0.0716227	0	125	243	circular	2020-09-24	USA:New York City		40.7903	-73.9529	nose	Homo sapiens		rep19_3_CDS20(pSJH901), CP000704, |rep16_2_CDS6(pSJH101), CP000737,		25435	30.6585	Staphylococcus aureus	Staphylococcus aureus (1280)	Staphylococcus (1279)	Staphylococcaceae (90964)	Bacillales (1385)	Bacilli (91061)	Firmicutes (1239)	Bacteria (2)	-2.35484	-0.0595266
CP030442.1	0.0716227	0	125	244	circular	2019-10-10	USA:New York City		40.7903	-73.9529	blood	Homo sapiens		rep19_3_CDS20(pSJH901), CP000704, |rep16_2_CDS6(pSJH101), CP000737,		25435	30.6507	Staphylococcus aureus	Staphylococcus aureus (1280)	Staphylococcus (1279)	Staphylococcaceae (90964)	Bacillales (1385)	Bacilli (91061)	Firmicutes (1239)	Bacteria (2)	-2.34806	-0.0388907
CP030539.1	0.0716227	0	125	245	circular	2019-10-10	USA:New York City		40.7903	-73.9529	blood	Homo sapiens		rep19_3_CDS20(pSJH901), CP000704, |rep16_2_CDS6(pSJH101), CP000737,		25435	30.6625	Staphylococcus aureus	Staphylococcus aureus (1280)	Staphylococcus (1279)	Staphylococcaceae (90964)	Bacillales (1385)	Bacilli (91061)	Firmicutes (1239)	Bacteria (2)	-2.31118	-0.0194484
CP051891.1	0.0716227	0	125	246	circular	2020-09-24	USA:New York City		40.7903	-73.9529	Surveillance	Homo sapiens		rep19_3_CDS20(pSJH901), CP000704, |rep16_2_CDS6(pSJH101), CP000737,		25436	30.6573	Staphylococcus aureus	Staphylococcus aureus (1280)	Staphylococcus (1279)	Staphylococcaceae (90964)	Bacillales (1385)	Bacilli (91061)	Firmicutes (1239)	Bacteria (2)	-2.34968	-0.0510872
CP030463.1	0.0716227	0	125	247	circular	2019-10-10	USA:New York City		40.7903	-73.9529	blood	Homo sapiens		rep19_3_CDS20(pSJH901), CP000704, |rep16_2_CDS6(pSJH101), CP000737,		25435	30.6585	Staphylococcus aureus	Staphylococcus aureus (1280)	Staphylococcus (1279)	Staphylococcaceae (90964)	Bacillales (1385)	Bacilli (91061)	Firmicutes (1239)	Bacteria (2)	-2.33763	-0.0216364
CP049539.1	0.0716227	0	125	248	circular	2020-09-24	USA:New York City		40.7903	-73.9529	blood	Homo sapiens		rep19_3_CDS20(pSJH901), CP000704, |rep16_2_CDS6(pSJH101), CP000737,		25435	30.6625	Staphylococcus aureus	Staphylococcus aureus (1280)	Staphylococcus (1279)	Staphylococcaceae (90964)	Bacillales (1385)	Bacilli (91061)	Firmicutes (1239)	Bacteria (2)	-2.36088	-0.0540514
CP049449.1	0.0719629	0	124	249	circular	2020-09-24	USA:New York City		40.7903	-73.9529	blood	Homo sapiens		rep16_2_CDS6(pSJH101), CP000737, |rep19_3_CDS20(pSJH901), CP000704,		25431	30.6555	Staphylococcus aureus	Staphylococcus aureus (1280)	Staphylococcus (1279)	Staphylococcaceae (90964)	Bacillales (1385)	Bacilli (91061)	Firmicutes (1239)	Bacteria (2)	-2.29597	-0.0178907
CP051980.1	0.0719629	0	124	250	circular	2020-09-24	USA:New York City		40.7903	-73.9529	blood	Homo sapiens		rep19_3_CDS20(pSJH901), CP000704, |rep16_2_CDS6(pSJH101), CP000737,		25433	30.657	Staphylococcus aureus	Staphylococcus aureus (1280)	Staphylococcus (1279)	Staphylococcaceae (90964)	Bacillales (1385)	Bacilli (91061)	Firmicutes (1239)	Bacteria (2)	-2.30877	0.00192502
CP030405.1	0.0723061	0	123	251	circular	2019-10-10	USA:New York City		40.7903	-73.9529	blood	Homo sapiens		rep21_8_rep(SAP071A), GQ900485, |rep19_3_CDS20(pSJH901), CP000704, |rep16_2_CDS6(pSJH101), CP000737,		26898	30.2625	Staphylococcus aureus	Staphylococcus aureus (1280)	Staphylococcus (1279)	Staphylococcaceae (90964)	Bacillales (1385)	Bacilli (91061)	Firmicutes (1239)	Bacteria (2)	-2.10366	0.227095
NZ_KJ756353.1	0.0723061	0	123	252	circular	2020-06-03								rep20_3_rep(pTW20), FN433597,		26036	33.0734	Staphylococcus aureus	Staphylococcus aureus (1280)	Staphylococcus (1279)	Staphylococcaceae (90964)	Bacillales (1385)	Bacilli (91061)	Firmicutes (1239)	Bacteria (2)	-1.38242	0.0907317
CP049455.1	0.0726524	0	122	253	circular	2020-09-24	USA:New York City		40.7903	-73.9529	blood	Homo sapiens		rep16_2_CDS6(pSJH101), CP000737, |rep19_3_CDS20(pSJH901), CP000704,		22419	28.0343	Staphylococcus aureus	Staphylococcus aureus (1280)	Staphylococcus (1279)	Staphylococcaceae (90964)	Bacillales (1385)	Bacilli (91061)	Firmicutes (1239)	Bacteria (2)	-1.65937	0.409737
CP051975.1	0.0726524	0	122	254	circular	2020-09-24	USA:New York City		40.7903	-73.9529	blood	Homo sapiens		rep19_3_CDS20(pSJH901), CP000704, |rep16_2_CDS6(pSJH101), CP000737,		25435	30.6821	Staphylococcus aureus	Staphylococcus aureus (1280)	Staphylococcus (1279)	Staphylococcaceae (90964)	Bacillales (1385)	Bacilli (91061)	Firmicutes (1239)	Bacteria (2)	-2.34989	-0.00456828
CP049512.1	0.0730018	0	121	255	circular	2020-09-24	USA:New York City		40.7903	-73.9529	blood	Homo sapiens		rep19_3_CDS20(pSJH901), CP000704, |rep16_2_CDS6(pSJH101), CP000737,		22976	30.3317	Staphylococcus aureus	Staphylococcus aureus (1280)	Staphylococcus (1279)	Staphylococcaceae (90964)	Bacillales (1385)	Bacilli (91061)	Firmicutes (1239)	Bacteria (2)	-2.01692	0.199895
CP030523.1	0.0730018	0	121	256	circular	2019-10-10	USA:New York City		40.7903	-73.9529	blood	Homo sapiens		rep19_3_CDS20(pSJH901), CP000704, |rep16_2_CDS6(pSJH101), CP000737,		22611	30.2198	Staphylococcus aureus	Staphylococcus aureus (1280)	Staphylococcus (1279)	Staphylococcaceae (90964)	Bacillales (1385)	Bacilli (91061)	Firmicutes (1239)	Bacteria (2)	-2.00695	0.182759
CP030477.1	0.0730018	0	121	257	circular	2019-10-10	USA:New York City		40.7903	-73.9529	blood	Homo sapiens		rep16_2_CDS6(pSJH101), CP000737, |rep19_3_CDS20(pSJH901), CP000704,		22785	30.2611	Staphylococcus aureus	Staphylococcus aureus (1280)	Staphylococcus (1279)	Staphylococcaceae (90964)	Bacillales (1385)	Bacilli (91061)	Firmicutes (1239)	Bacteria (2)	-2.05861	0.222789
NZ_CP044105.1	0.0730018	0	121	258	circular	2019-09-27	USA: KY	USA,KY	37.5726	-85.1551	clinical isolate	Homo sapiens		rep16_2_CDS6(pSJH101), CP000737, |rep19_3_CDS20(pSJH901), CP000704,		22780	30.2546	Staphylococcus aureus	Staphylococcus aureus (1280)	Staphylococcus (1279)	Staphylococcaceae (90964)	Bacillales (1385)	Bacilli (91061)	Firmicutes (1239)	Bacteria (2)	-2.02713	0.187234
CP049404.1	0.0730018	0	121	259	circular	2020-09-24	USA:New York City		40.7903	-73.9529	blood	Homo sapiens		rep19_3_CDS20(pSJH901), CP000704, |rep16_2_CDS6(pSJH101), CP000737,		22992	29.2797	Staphylococcus aureus	Staphylococcus aureus (1280)	Staphylococcus (1279)	Staphylococcaceae (90964)	Bacillales (1385)	Bacilli (91061)	Firmicutes (1239)	Bacteria (2)	-2.11006	0.23953
CP030643.1	0.0733545	0	120	260	circular	2019-10-10	USA:New York City		40.7903	-73.9529	blood	Homo sapiens		rep19_3_CDS20(pSJH901), CP000704, |rep16_2_CDS6(pSJH101), CP000737,		23059	30.3699	Staphylococcus aureus	Staphylococcus aureus (1280)	Staphylococcus (1279)	Staphylococcaceae (90964)	Bacillales (1385)	Bacilli (91061)	Firmicutes (1239)	Bacteria (2)	-2.03047	0.202948
NC_013299.1	0.0733545	0	120	261	circular	2012-10-26								rep19_3_CDS20(pSJH901), CP000704, |rep16_2_CDS6(pSJH101), CP000737,		23059	30.3786	Staphylococcus aureus	Staphylococcus aureus (1280)	Staphylococcus (1279)	Staphylococcaceae (90964)	Bacillales (1385)	Bacilli (91061)	Firmicutes (1239)	Bacteria (2)	-2.05601	0.220627
CP030530.1	0.0733545	0	120	262	circular	2019-10-10	USA:New York City		40.7903	-73.9529	blood	Homo sapiens		rep16_2_CDS6(pSJH101), CP000737, |rep19_3_CDS20(pSJH901), CP000704,		23801	30.4147	Staphylococcus aureus	Staphylococcus aureus (1280)	Staphylococcus (1279)	Staphylococcaceae (90964)	Bacillales (1385)	Bacilli (91061)	Firmicutes (1239)	Bacteria (2)	-2.34138	0.367548
CP049552.1	0.0733545	0	120	263	circular	2020-09-24	USA:New York City		40.7903	-73.9529	blood	Homo sapiens		rep16_2_CDS6(pSJH101), CP000737, |rep19_3_CDS20(pSJH901), CP000704,		22612	29.1748	Staphylococcus aureus	Staphylococcus aureus (1280)	Staphylococcus (1279)	Staphylococcaceae (90964)	Bacillales (1385)	Bacilli (91061)	Firmicutes (1239)	Bacteria (2)	-2.15978	0.231429
NZ_CP039996.1	0.0733545	0	120	264	circular	2019-09-27						Homo sapiens		rep19_11_rep(pPM1), AB699881, |rep7a_10_ORF(pKH1), SAU38656, |rep16_5_SAP041A019(pWBG759), GQ900401,		21682	29.5037	Staphylococcus aureus subsp. aureus M013	Staphylococcus aureus (1280)	Staphylococcus (1279)	Staphylococcaceae (90964)	Bacillales (1385)	Bacilli (91061)	Firmicutes (1239)	Bacteria (2)	-1.24701	-0.227893
CP049563.1	0.0733545	0	120	265	circular	2020-09-24	USA:New York City		40.7903	-73.9529	blood	Homo sapiens		rep19_3_CDS20(pSJH901), CP000704, |rep16_2_CDS6(pSJH101), CP000737,		23076	30.3692	Staphylococcus aureus	Staphylococcus aureus (1280)	Staphylococcus (1279)	Staphylococcaceae (90964)	Bacillales (1385)	Bacilli (91061)	Firmicutes (1239)	Bacteria (2)	-2.02189	0.195423
NZ_AP018924.1	0.0733545	0	120	266	circular	2018-09-20	Japan		34.769	137.857				rep16_1_CDS8(pSAS), BX571858, |rep5a_1_repSAP001(pN315), AP003139,		21326	28.6036	Staphylococcus aureus	Staphylococcus aureus (1280)	Staphylococcus (1279)	Staphylococcaceae (90964)	Bacillales (1385)	Bacilli (91061)	Firmicutes (1239)	Bacteria (2)	-0.96583	0.446597
CP049566.1	0.0737105	0	119	267	circular	2020-09-24	USA:New York City		40.7903	-73.9529	blood	Homo sapiens		rep19_3_CDS20(pSJH901), CP000704, |rep16_2_CDS6(pSJH101), CP000737,		22963	30.2966	Staphylococcus aureus	Staphylococcus aureus (1280)	Staphylococcus (1279)	Staphylococcaceae (90964)	Bacillales (1385)	Bacilli (91061)	Firmicutes (1239)	Bacteria (2)	-2.0372	0.187696
NZ_CP080554.1	0.0737105	0	119	268	circular	2021-08-12	South Korea:Seoul		37.5362	127.136	blood	Homo sapiens		rep19_3_CDS20(pSJH901), CP000704, |rep16_2_CDS6(pSJH101), CP000737,		23058	30.3452	Staphylococcus aureus	Staphylococcus aureus (1280)	Staphylococcus (1279)	Staphylococcaceae (90964)	Bacillales (1385)	Bacilli (91061)	Firmicutes (1239)	Bacteria (2)	-2.00323	0.198537
CP030397.1	0.0740698	0	118	269	circular	2019-10-10	USA:New York City		40.7903	-73.9529	blood	Homo sapiens		rep19_3_CDS20(pSJH901), CP000704, |rep16_2_CDS6(pSJH101), CP000737,		24124	29.452	Staphylococcus aureus	Staphylococcus aureus (1280)	Staphylococcus (1279)	Staphylococcaceae (90964)	Bacillales (1385)	Bacilli (91061)	Firmicutes (1239)	Bacteria (2)	-2.10516	0.236998
CP030488.1	0.0740698	0	118	270	circular	2019-10-10	USA:New York City		40.7903	-73.9529	blood	Homo sapiens		rep19_3_CDS20(pSJH901), CP000704, |rep16_2_CDS6(pSJH101), CP000737,		24124	29.452	Staphylococcus aureus	Staphylococcus aureus (1280)	Staphylococcus (1279)	Staphylococcaceae (90964)	Bacillales (1385)	Bacilli (91061)	Firmicutes (1239)	Bacteria (2)	-2.10421	0.235324
CP049459.1	0.0740698	0	118	271	circular	2020-09-24	USA:New York City		40.7903	-73.9529	blood	Homo sapiens		rep19_3_CDS20(pSJH901), CP000704, |rep16_2_CDS6(pSJH101), CP000737,		24129	29.4583	Staphylococcus aureus	Staphylococcus aureus (1280)	Staphylococcus (1279)	Staphylococcaceae (90964)	Bacillales (1385)	Bacilli (91061)	Firmicutes (1239)	Bacteria (2)	-2.12693	0.228754
CP051956.1	0.0740698	0	118	272	circular	2020-09-24	USA:New York City		40.7903	-73.9529	blood	Homo sapiens		rep19_3_CDS20(pSJH901), CP000704, |rep16_2_CDS6(pSJH101), CP000737,		24130	29.4488	Staphylococcus aureus	Staphylococcus aureus (1280)	Staphylococcus (1279)	Staphylococcaceae (90964)	Bacillales (1385)	Bacilli (91061)	Firmicutes (1239)	Bacteria (2)	-2.12702	0.232847
NC_013348.1	0.0744324	0	117	273	circular	2009-10-07								rep19_16_rep(pSK156), GQ900448, |rep16_5_SAP041A019(pWBG759), GQ900401, |rep20_1_ORF1(EDINA), AP003089,		45052	28.9754	Staphylococcus aureus	Staphylococcus aureus (1280)	Staphylococcus (1279)	Staphylococcaceae (90964)	Bacillales (1385)	Bacilli (91061)	Firmicutes (1239)	Bacteria (2)	-1.40961	0.379971
NC_013296.1	0.0747985	0	116	274	circular	2012-10-26								rep16_2_CDS6(pSJH101), CP000737, |rep19_3_CDS20(pSJH901), CP000704,		25022	30.625	Staphylococcus aureus	Staphylococcus aureus (1280)	Staphylococcus (1279)	Staphylococcaceae (90964)	Bacillales (1385)	Bacilli (91061)	Firmicutes (1239)	Bacteria (2)	-2.34345	0.41027
NZ_CP013956.1	0.0747985	0	116	275	circular	2016-05-12	Korea: Cheonju		36.63	127.32	blood	Homo sapiens		rep5a_1_repSAP001(pN315), AP003139, |rep16_2_CDS6(pSJH101), CP000737, |rep19_12_rep(pN315), AP003139,		24657	28.6896	Staphylococcus aureus	Staphylococcus aureus (1280)	Staphylococcus (1279)	Staphylococcaceae (90964)	Bacillales (1385)	Bacilli (91061)	Firmicutes (1239)	Bacteria (2)	-1.25222	0.498636
NC_003140.1	0.0747985	0	116	276	circular	2001-04-24								rep19_12_rep(pN315), AP003139, |rep5a_1_repSAP001(pN315), AP003139, |rep16_2_CDS6(pSJH101), CP000737,		24653	28.6983	Staphylococcus aureus subsp. aureus N315	Staphylococcus aureus (1280)	Staphylococcus (1279)	Staphylococcaceae (90964)	Bacillales (1385)	Bacilli (91061)	Firmicutes (1239)	Bacteria (2)	-1.2514	0.508091
CP030607.1	0.0747985	0	116	277	circular	2019-10-10	USA:New York City		40.7903	-73.9529	blood	Homo sapiens		rep19_3_CDS20(pSJH901), CP000704, |rep16_2_CDS6(pSJH101), CP000737,		24484	30.8896	Staphylococcus aureus	Staphylococcus aureus (1280)	Staphylococcus (1279)	Staphylococcaceae (90964)	Bacillales (1385)	Bacilli (91061)	Firmicutes (1239)	Bacteria (2)	-2.0182	0.203132
CP030680.1	0.0747985	0	116	278	circular	2019-10-10	USA:New York City		40.7903	-73.9529	blood	Homo sapiens		rep19_3_CDS20(pSJH901), CP000704, |rep16_2_CDS6(pSJH101), CP000737,		24739	29.7142	Staphylococcus aureus	Staphylococcus aureus (1280)	Staphylococcus (1279)	Staphylococcaceae (90964)	Bacillales (1385)	Bacilli (91061)	Firmicutes (1239)	Bacteria (2)	-2.19153	0.316985
CP030485.1	0.0747985	0	116	279	circular	2019-10-10	USA:New York City		40.7903	-73.9529	blood	Homo sapiens		rep19_3_CDS20(pSJH901), CP000704, |rep16_2_CDS6(pSJH101), CP000737,		24687	29.7322	Staphylococcus aureus	Staphylococcus aureus (1280)	Staphylococcus (1279)	Staphylococcaceae (90964)	Bacillales (1385)	Bacilli (91061)	Firmicutes (1239)	Bacteria (2)	-2.2206	0.324672
NC_003265.1	0.0747985	0	116	280	circular	2001-11-29								repUS5_1_CDS20(pETB), NC003265,		38211	27.7486	Staphylococcus aureus	Staphylococcus aureus (1280)	Staphylococcus (1279)	Staphylococcaceae (90964)	Bacillales (1385)	Bacilli (91061)	Firmicutes (1239)	Bacteria (2)	0.306756	9.64335
CP030662.1	0.0747985	0	116	281	circular	2019-10-10	USA:New York City		40.7903	-73.9529	blood	Homo sapiens		rep19_3_CDS20(pSJH901), CP000704, |rep16_2_CDS6(pSJH101), CP000737,		24914	29.7423	Staphylococcus aureus	Staphylococcus aureus (1280)	Staphylococcus (1279)	Staphylococcaceae (90964)	Bacillales (1385)	Bacilli (91061)	Firmicutes (1239)	Bacteria (2)	-2.12661	0.238229
CP049408.1	0.0747985	0	116	282	circular	2020-09-24	USA:New York City		40.7903	-73.9529	blood	Homo sapiens		rep5a_3_rep(pWBG752), GQ900394, |rep16_2_CDS6(pSJH101), CP000737, |rep19_3_CDS20(pSJH901), CP000704,		24651	28.656	Staphylococcus aureus	Staphylococcus aureus (1280)	Staphylococcus (1279)	Staphylococcaceae (90964)	Bacillales (1385)	Bacilli (91061)	Firmicutes (1239)	Bacteria (2)	-1.23989	0.475721
NZ_CP029199.1	0.0751681	0	115	283	circular	2019-06-08	South Korea: Seoul		37.4882	127.086	blood			rep5a_1_repSAP001(pN315), AP003139, |rep16_2_CDS6(pSJH101), CP000737, |rep19_12_rep(pN315), AP003139,		24651	28.6966	Staphylococcus aureus	Staphylococcus aureus (1280)	Staphylococcus (1279)	Staphylococcaceae (90964)	Bacillales (1385)	Bacilli (91061)	Firmicutes (1239)	Bacteria (2)	-1.2392	0.486178
NZ_CP014386.1	0.0751681	0	115	284	circular	2018-10-04	Suriname: Paramaribo		5.86667	-55.1667	Pus leg	Homo sapiens		rep19_3_CDS20(pSJH901), CP000704, |rep16_2_CDS6(pSJH101), CP000737,		26135	30.3233	Staphylococcus aureus	Staphylococcus aureus (1280)	Staphylococcus (1279)	Staphylococcaceae (90964)	Bacillales (1385)	Bacilli (91061)	Firmicutes (1239)	Bacteria (2)	-2.27042	0.296708
CP030663.1	0.0751681	0	115	285	circular	2019-10-10	USA:New York City		40.7903	-73.9529	blood	Homo sapiens		rep19_3_CDS20(pSJH901), CP000704, |rep16_2_CDS6(pSJH101), CP000737,		25616	30.1999	Staphylococcus aureus	Staphylococcus aureus (1280)	Staphylococcus (1279)	Staphylococcaceae (90964)	Bacillales (1385)	Bacilli (91061)	Firmicutes (1239)	Bacteria (2)	-2.33965	0.364764
NC_013292.1	0.0751681	0	115	286	circular	2012-10-26								rep5a_3_rep(pWBG752), GQ900394, |rep16_2_CDS6(pSJH101), CP000737, |rep19_3_CDS20(pSJH901), CP000704,		24654	28.6607	Staphylococcus aureus	Staphylococcus aureus (1280)	Staphylococcus (1279)	Staphylococcaceae (90964)	Bacillales (1385)	Bacilli (91061)	Firmicutes (1239)	Bacteria (2)	-1.26436	0.483809
NZ_CP016857.1	0.0751681	0	115	287	circular	2018-03-07	USA: Ft. Benning, Georgia		32.3913	-84.8229	Purulent absess from military trainee	Homo sapiens		rep21_22_CDS1(pUSA01), NC007790, |rep16_2_CDS6(pSJH101), CP000737, |rep19_3_CDS20(pSJH901), CP000704,		37941	29.6724	Staphylococcus aureus	Staphylococcus aureus (1280)	Staphylococcus (1279)	Staphylococcaceae (90964)	Bacillales (1385)	Bacilli (91061)	Firmicutes (1239)	Bacteria (2)	-2.35999	0.417888
CP052026.1	0.0751681	0	115	288	circular	2020-09-24	USA:New York City		40.7903	-73.9529	blood	Homo sapiens		rep16_2_CDS6(pSJH101), CP000737, |rep19_3_CDS20(pSJH901), CP000704,		24114	29.4435	Staphylococcus aureus	Staphylococcus aureus (1280)	Staphylococcus (1279)	Staphylococcaceae (90964)	Bacillales (1385)	Bacilli (91061)	Firmicutes (1239)	Bacteria (2)	-2.0928	0.240131
NZ_CP026969.1	0.0751681	0	115	289	linear	2018-02-14	Portugal:Lisbon	Portugal,Lisbon	38.7078	-9.13659	child - hospital pneumology ward	Homo sapiens		rep20_1_ORF1(EDINA), AP003089,		9124	28.5511	Staphylococcus aureus	Staphylococcus aureus (1280)	Staphylococcus (1279)	Staphylococcaceae (90964)	Bacillales (1385)	Bacilli (91061)	Firmicutes (1239)	Bacteria (2)	-1.45742	0.442504
NZ_CP040621.1	0.0751681	0	115	290	circular	2019-05-31	USA: California		32.72	-117.16		Homo sapiens		rep16_2_CDS6(pSJH101), CP000737, |rep19_3_CDS20(pSJH901), CP000704,		27068	30.5416	Staphylococcus aureus	Staphylococcus aureus (1280)	Staphylococcus (1279)	Staphylococcaceae (90964)	Bacillales (1385)	Bacilli (91061)	Firmicutes (1239)	Bacteria (2)	-2.35142	0.373589
NZ_AP024171.1	0.0751681	0	115	291	circular	2020-12-30	Japan:Hokkaido, Sapporo city		43.0776	141.345		Homo sapiens		rep19_12_rep(pN315), AP003139, |rep5a_1_repSAP001(pN315), AP003139, |rep16_2_CDS6(pSJH101), CP000737,		24653	28.6983	Staphylococcus aureus	Staphylococcus aureus (1280)	Staphylococcus (1279)	Staphylococcaceae (90964)	Bacillales (1385)	Bacilli (91061)	Firmicutes (1239)	Bacteria (2)	-1.26286	0.483632
CP030697.1	0.0751681	0	115	292	circular	2019-10-10	USA:New York City		40.7903	-73.9529	blood	Homo sapiens		rep21_22_CDS1(pUSA01), NC007790, |rep19_3_CDS20(pSJH901), CP000704, |rep16_2_CDS6(pSJH101), CP000737,		30991	30.4379	Staphylococcus aureus	Staphylococcus aureus (1280)	Staphylococcus (1279)	Staphylococcaceae (90964)	Bacillales (1385)	Bacilli (91061)	Firmicutes (1239)	Bacteria (2)	-2.35663	0.387805
NZ_CP080549.1	0.0751681	0	115	293	circular	2021-08-12	South Korea:Seoul		37.5362	127.136	blood	Homo sapiens		rep5a_1_repSAP001(pN315), AP003139, |rep16_2_CDS6(pSJH101), CP000737, |rep19_12_rep(pN315), AP003139,		24653	28.7024	Staphylococcus aureus	Staphylococcus aureus (1280)	Staphylococcus (1279)	Staphylococcaceae (90964)	Bacillales (1385)	Bacilli (91061)	Firmicutes (1239)	Bacteria (2)	-1.28122	0.500419
NC_021552.1	0.0755413	0	114	294	circular	2013-06-21								rep19_3_CDS20(pSJH901), CP000704, |rep5a_3_rep(pWBG752), GQ900394, |rep16_2_CDS6(pSJH101), CP000737,		24653	28.6659	Staphylococcus aureus CA-347	Staphylococcus aureus (1280)	Staphylococcus (1279)	Staphylococcaceae (90964)	Bacillales (1385)	Bacilli (91061)	Firmicutes (1239)	Bacteria (2)	-1.26506	0.520748
CP049430.1	0.0755413	0	114	295	circular	2020-09-24	USA:New York City		40.7903	-73.9529	blood	Homo sapiens		rep16_2_CDS6(pSJH101), CP000737, |rep19_3_CDS20(pSJH901), CP000704,		26594	30.3978	Staphylococcus aureus	Staphylococcus aureus (1280)	Staphylococcus (1279)	Staphylococcaceae (90964)	Bacillales (1385)	Bacilli (91061)	Firmicutes (1239)	Bacteria (2)	-2.3558	0.374263
NZ_CP014408.1	0.0755413	0	114	296	circular	2017-02-20	Suriname: Paramaribo		5.86667	-55.1667	Wound left foot	Homo sapiens		rep19_3_CDS20(pSJH901), CP000704, |rep16_2_CDS6(pSJH101), CP000737,		27098	30.5299	Staphylococcus aureus	Staphylococcus aureus (1280)	Staphylococcus (1279)	Staphylococcaceae (90964)	Bacillales (1385)	Bacilli (91061)	Firmicutes (1239)	Bacteria (2)	-2.37137	0.392957
CP030549.1	0.0755413	0	114	297	circular	2019-10-10	USA:New York City		40.7903	-73.9529	blood	Homo sapiens		rep16_2_CDS6(pSJH101), CP000737, |rep19_3_CDS20(pSJH901), CP000704,		26424	30.4496	Staphylococcus aureus	Staphylococcus aureus (1280)	Staphylococcus (1279)	Staphylococcaceae (90964)	Bacillales (1385)	Bacilli (91061)	Firmicutes (1239)	Bacteria (2)	-2.29803	0.376074
CP030409.1	0.0755413	0	114	298	circular	2019-10-10	USA:New York City		40.7903	-73.9529	blood	Homo sapiens		rep16_2_CDS6(pSJH101), CP000737, |rep19_3_CDS20(pSJH901), CP000704,		26424	30.4458	Staphylococcus aureus	Staphylococcus aureus (1280)	Staphylococcus (1279)	Staphylococcaceae (90964)	Bacillales (1385)	Bacilli (91061)	Firmicutes (1239)	Bacteria (2)	-2.28908	0.28446
CP030584.1	0.0755413	0	114	299	circular	2019-10-10	USA:New York City		40.7903	-73.9529	blood	Homo sapiens		rep21_8_rep(SAP071A), GQ900485, |rep16_2_CDS6(pSJH101), CP000737, |rep19_3_CDS20(pSJH901), CP000704,		30886	30.3244	Staphylococcus aureus	Staphylococcus aureus (1280)	Staphylococcus (1279)	Staphylococcaceae (90964)	Bacillales (1385)	Bacilli (91061)	Firmicutes (1239)	Bacteria (2)	-2.34052	0.376812
CP030376.1	0.0755413	0	114	300	circular	2019-10-10	USA:New York City		40.7903	-73.9529	blood	Homo sapiens		rep16_2_CDS6(pSJH101), CP000737, |rep19_3_CDS20(pSJH901), CP000704,		26424	30.4458	Staphylococcus aureus	Staphylococcus aureus (1280)	Staphylococcus (1279)	Staphylococcaceae (90964)	Bacillales (1385)	Bacilli (91061)	Firmicutes (1239)	Bacteria (2)	-2.2513	0.31207
NZ_CP014404.1	0.0755413	0	114	301	circular	2017-02-20	Suriname: Paramaribo		5.86667	-55.1667	Perineum	Homo sapiens		rep19_3_CDS20(pSJH901), CP000704, |rep16_2_CDS6(pSJH101), CP000737,		25980	30.6813	Staphylococcus aureus	Staphylococcus aureus (1280)	Staphylococcus (1279)	Staphylococcaceae (90964)	Bacillales (1385)	Bacilli (91061)	Firmicutes (1239)	Bacteria (2)	-2.21491	0.286503
CP049464.1	0.0755413	0	114	302	circular	2020-09-24	USA:New York City		40.7903	-73.9529	blood	Homo sapiens		rep16_2_CDS6(pSJH101), CP000737, |rep19_3_CDS20(pSJH901), CP000704,		26334	30.417	Staphylococcus aureus	Staphylococcus aureus (1280)	Staphylococcus (1279)	Staphylococcaceae (90964)	Bacillales (1385)	Bacilli (91061)	Firmicutes (1239)	Bacteria (2)	-2.27141	0.304274
CP049402.1	0.0755413	0	114	303	circular	2020-09-24	USA:New York City		40.7903	-73.9529	blood	Homo sapiens		rep16_2_CDS6(pSJH101), CP000737, |rep19_3_CDS20(pSJH901), CP000704,		26730	30.434	Staphylococcus aureus	Staphylococcus aureus (1280)	Staphylococcus (1279)	Staphylococcaceae (90964)	Bacillales (1385)	Bacilli (91061)	Firmicutes (1239)	Bacteria (2)	-2.34313	0.372675
NZ_CP014394.1	0.0755413	0	114	304	circular	2017-02-20	Suriname: Paramaribo		5.86667	-55.1667	Nose	Homo sapiens		rep19_3_CDS20(pSJH901), CP000704, |rep16_2_CDS6(pSJH101), CP000737,		25980	30.6774	Staphylococcus aureus	Staphylococcus aureus (1280)	Staphylococcus (1279)	Staphylococcaceae (90964)	Bacillales (1385)	Bacilli (91061)	Firmicutes (1239)	Bacteria (2)	-2.15811	0.295351
CP049411.1	0.0755413	0	114	305	circular	2020-09-24	USA:New York City		40.7903	-73.9529	wound	Homo sapiens		rep16_2_CDS6(pSJH101), CP000737, |rep19_3_CDS20(pSJH901), CP000704,		26536	30.3776	Staphylococcus aureus	Staphylococcus aureus (1280)	Staphylococcus (1279)	Staphylococcaceae (90964)	Bacillales (1385)	Bacilli (91061)	Firmicutes (1239)	Bacteria (2)	-2.34005	0.374719
CP030461.1	0.0759181	0	113	306	circular	2019-10-10	USA:New York City		40.7903	-73.9529	blood	Homo sapiens		rep5a_3_rep(pWBG752), GQ900394, |rep16_2_CDS6(pSJH101), CP000737, |rep19_3_CDS20(pSJH901), CP000704,		24661	28.6485	Staphylococcus aureus	Staphylococcus aureus (1280)	Staphylococcus (1279)	Staphylococcaceae (90964)	Bacillales (1385)	Bacilli (91061)	Firmicutes (1239)	Bacteria (2)	-1.2744	0.48357
CP052013.1	0.0759181	0	113	307	circular	2020-09-24	USA:New York City		40.7903	-73.9529	blood	Homo sapiens		rep16_2_CDS6(pSJH101), CP000737, |rep19_3_CDS20(pSJH901), CP000704,		26908	30.5188	Staphylococcus aureus	Staphylococcus aureus (1280)	Staphylococcus (1279)	Staphylococcaceae (90964)	Bacillales (1385)	Bacilli (91061)	Firmicutes (1239)	Bacteria (2)	-2.37392	0.39145
CP049439.1	0.0759181	0	113	308	circular	2020-09-24	USA:New York City		40.7903	-73.9529	blood	Homo sapiens		rep16_2_CDS6(pSJH101), CP000737, |rep19_3_CDS20(pSJH901), CP000704,		26531	30.3833	Staphylococcus aureus	Staphylococcus aureus (1280)	Staphylococcus (1279)	Staphylococcaceae (90964)	Bacillales (1385)	Bacilli (91061)	Firmicutes (1239)	Bacteria (2)	-2.31625	0.371638
CP030587.1	0.0759181	0	113	309	circular	2019-10-10	USA:New York City		40.7903	-73.9529	blood	Homo sapiens		rep16_2_CDS6(pSJH101), CP000737, |rep19_3_CDS20(pSJH901), CP000704,		26731	30.4291	Staphylococcus aureus	Staphylococcus aureus (1280)	Staphylococcus (1279)	Staphylococcaceae (90964)	Bacillales (1385)	Bacilli (91061)	Firmicutes (1239)	Bacteria (2)	-2.31251	0.358356
CP049546.1	0.0759181	0	113	310	circular	2020-09-24	USA:New York City		40.7903	-73.9529	blood	Homo sapiens		rep5a_3_rep(pWBG752), GQ900394, |rep16_2_CDS6(pSJH101), CP000737, |rep19_3_CDS20(pSJH901), CP000704,		24661	28.6485	Staphylococcus aureus	Staphylococcus aureus (1280)	Staphylococcus (1279)	Staphylococcaceae (90964)	Bacillales (1385)	Bacilli (91061)	Firmicutes (1239)	Bacteria (2)	-1.24093	0.490826
NZ_CP053638.1	0.0759181	0	113	311	circular	2020-06-11	USA	USA	39.7837	-100.446		Homo sapiens	whole organism	rep19_3_CDS20(pSJH901), CP000704, |rep16_2_CDS6(pSJH101), CP000737,		27018	30.4908	Staphylococcus aureus	Staphylococcus aureus (1280)	Staphylococcus (1279)	Staphylococcaceae (90964)	Bacillales (1385)	Bacilli (91061)	Firmicutes (1239)	Bacteria (2)	-2.32519	0.339514
NZ_CP029665.1	0.0759181	0	113	312	circular	2018-06-13								rep16_2_CDS6(pSJH101), CP000737, |rep19_3_CDS20(pSJH901), CP000704,		26984	30.5255	Staphylococcus aureus	Staphylococcus aureus (1280)	Staphylococcus (1279)	Staphylococcaceae (90964)	Bacillales (1385)	Bacilli (91061)	Firmicutes (1239)	Bacteria (2)	-2.34823	0.397302
CP049385.1	0.0759181	0	113	313	circular	2020-09-24	USA:New York City		40.7903	-73.9529	blood	Homo sapiens		rep16_2_CDS6(pSJH101), CP000737, |rep19_3_CDS20(pSJH901), CP000704,		26900	30.5056	Staphylococcus aureus	Staphylococcus aureus (1280)	Staphylococcus (1279)	Staphylococcaceae (90964)	Bacillales (1385)	Bacilli (91061)	Firmicutes (1239)	Bacteria (2)	-2.33425	0.341666
CP030578.1	0.0759181	0	113	314	circular	2019-10-10	USA:New York City		40.7903	-73.9529	blood	Homo sapiens		rep16_2_CDS6(pSJH101), CP000737, |rep19_3_CDS20(pSJH901), CP000704,		26424	30.442	Staphylococcus aureus	Staphylococcus aureus (1280)	Staphylococcus (1279)	Staphylococcaceae (90964)	Bacillales (1385)	Bacilli (91061)	Firmicutes (1239)	Bacteria (2)	-2.28874	0.321441
CP030427.1	0.0759181	0	113	315	circular	2019-10-10	USA:New York City		40.7903	-73.9529	blood	Homo sapiens		rep16_2_CDS6(pSJH101), CP000737, |rep19_3_CDS20(pSJH901), CP000704,		27068	30.5231	Staphylococcus aureus	Staphylococcus aureus (1280)	Staphylococcus (1279)	Staphylococcaceae (90964)	Bacillales (1385)	Bacilli (91061)	Firmicutes (1239)	Bacteria (2)	-2.362	0.382312
CP030629.1	0.0759181	0	113	316	circular	2019-10-10	USA:New York City		40.7903	-73.9529	blood	Homo sapiens		rep16_2_CDS6(pSJH101), CP000737, |rep19_3_CDS20(pSJH901), CP000704,		26911	30.508	Staphylococcus aureus	Staphylococcus aureus (1280)	Staphylococcus (1279)	Staphylococcaceae (90964)	Bacillales (1385)	Bacilli (91061)	Firmicutes (1239)	Bacteria (2)	-2.35028	0.372321
CP049398.1	0.0759181	0	113	317	circular	2020-09-24	USA:New York City		40.7903	-73.9529	blood	Homo sapiens		rep16_2_CDS6(pSJH101), CP000737, |rep19_3_CDS20(pSJH901), CP000704,		27077	30.5425	Staphylococcus aureus	Staphylococcus aureus (1280)	Staphylococcus (1279)	Staphylococcaceae (90964)	Bacillales (1385)	Bacilli (91061)	Firmicutes (1239)	Bacteria (2)	-2.35763	0.374916
NC_018963.1	0.0759181	0	113	318	circular	2012-11-03								rep19_3_CDS20(pSJH901), CP000704, |rep16_2_CDS6(pSJH101), CP000737,		27067	30.5206	Staphylococcus aureus	Staphylococcus aureus (1280)	Staphylococcus (1279)	Staphylococcaceae (90964)	Bacillales (1385)	Bacilli (91061)	Firmicutes (1239)	Bacteria (2)	-2.36061	0.383314
NC_018959.1	0.0759181	0	113	319	circular	2012-11-03								rep19_4_rep(p18808P03), CP002137, |rep16_2_CDS6(pSJH101), CP000737,		27059	30.5407	Staphylococcus aureus	Staphylococcus aureus (1280)	Staphylococcus (1279)	Staphylococcaceae (90964)	Bacillales (1385)	Bacilli (91061)	Firmicutes (1239)	Bacteria (2)	-2.4266	0.445072
NC_018957.1	0.0759181	0	113	320	circular	2012-11-03								rep19_3_CDS20(pSJH901), CP000704, |rep16_2_CDS6(pSJH101), CP000737,		26972	30.5317	Staphylococcus aureus	Staphylococcus aureus (1280)	Staphylococcus (1279)	Staphylococcaceae (90964)	Bacillales (1385)	Bacilli (91061)	Firmicutes (1239)	Bacteria (2)	-2.39383	0.417464
NC_018956.1	0.0759181	0	113	321	circular	2012-11-03								rep19_3_CDS20(pSJH901), CP000704, |rep16_2_CDS6(pSJH101), CP000737,		27068	30.5416	Staphylococcus aureus	Staphylococcus aureus (1280)	Staphylococcus (1279)	Staphylococcaceae (90964)	Bacillales (1385)	Bacilli (91061)	Firmicutes (1239)	Bacteria (2)	-2.36749	0.390088
NZ_CP048646.1	0.0759181	0	113	322	circular	2020-03-02	China:Hangzhou		30.3	120.2	blood	Homo sapiens		rep5a_1_repSAP001(pN315), AP003139, |rep16_2_CDS6(pSJH101), CP000737, |rep19_12_rep(pN315), AP003139,		24637	28.6926	Staphylococcus aureus	Staphylococcus aureus (1280)	Staphylococcus (1279)	Staphylococcaceae (90964)	Bacillales (1385)	Bacilli (91061)	Firmicutes (1239)	Bacteria (2)	-1.2377	0.466123
CP030625.1	0.0759181	0	113	323	circular	2019-10-10	USA:New York City		40.7903	-73.9529	blood	Homo sapiens		rep16_2_CDS6(pSJH101), CP000737, |rep19_3_CDS20(pSJH901), CP000704,		26723	30.4045	Staphylococcus aureus	Staphylococcus aureus (1280)	Staphylococcus (1279)	Staphylococcaceae (90964)	Bacillales (1385)	Bacilli (91061)	Firmicutes (1239)	Bacteria (2)	-2.30869	0.354104
NZ_CP029079.1	0.0759181	0	113	324	circular	2018-05-02								rep19_3_CDS20(pSJH901), CP000704, |rep16_2_CDS6(pSJH101), CP000737, |rep5a_3_rep(pWBG752), GQ900394,		24653	28.6497	Staphylococcus aureus	Staphylococcus aureus (1280)	Staphylococcus (1279)	Staphylococcaceae (90964)	Bacillales (1385)	Bacilli (91061)	Firmicutes (1239)	Bacteria (2)	-1.25137	0.470612
CP051900.1	0.0762985	0	112	325	circular	2020-09-24	USA:New York City		40.7903	-73.9529	wound	Homo sapiens		rep16_2_CDS6(pSJH101), CP000737, |rep19_3_CDS20(pSJH901), CP000704,		27073	30.5507	Staphylococcus aureus	Staphylococcus aureus (1280)	Staphylococcus (1279)	Staphylococcaceae (90964)	Bacillales (1385)	Bacilli (91061)	Firmicutes (1239)	Bacteria (2)	-2.36725	0.368988
CP049415.1	0.0762985	0	112	326	circular	2020-09-24	USA:New York City		40.7903	-73.9529	blood	Homo sapiens		rep16_2_CDS6(pSJH101), CP000737, |rep19_3_CDS20(pSJH901), CP000704,		27074	30.5311	Staphylococcus aureus	Staphylococcus aureus (1280)	Staphylococcus (1279)	Staphylococcaceae (90964)	Bacillales (1385)	Bacilli (91061)	Firmicutes (1239)	Bacteria (2)	-2.39108	0.372144
CP049426.1	0.0762985	0	112	327	circular	2020-09-24	USA:New York City		40.7903	-73.9529	blood	Homo sapiens		rep16_2_CDS6(pSJH101), CP000737, |rep19_3_CDS20(pSJH901), CP000704,		27072	30.5371	Staphylococcus aureus	Staphylococcus aureus (1280)	Staphylococcus (1279)	Staphylococcaceae (90964)	Bacillales (1385)	Bacilli (91061)	Firmicutes (1239)	Bacteria (2)	-2.34484	0.401344
CP049451.1	0.0762985	0	112	328	circular	2020-09-24	USA:New York City		40.7903	-73.9529	blood	Homo sapiens		rep16_2_CDS6(pSJH101), CP000737, |rep19_3_CDS20(pSJH901), CP000704,		27073	30.547	Staphylococcus aureus	Staphylococcus aureus (1280)	Staphylococcus (1279)	Staphylococcaceae (90964)	Bacillales (1385)	Bacilli (91061)	Firmicutes (1239)	Bacteria (2)	-2.35101	0.388574
CP049378.1	0.0762985	0	112	329	circular	2020-09-24	USA:New York City		40.7903	-73.9529	blood	Homo sapiens		rep16_2_CDS6(pSJH101), CP000737, |rep19_3_CDS20(pSJH901), CP000704,		27075	30.5189	Staphylococcus aureus	Staphylococcus aureus (1280)	Staphylococcus (1279)	Staphylococcaceae (90964)	Bacillales (1385)	Bacilli (91061)	Firmicutes (1239)	Bacteria (2)	-2.39579	0.374799
NZ_CP029666.1	0.0762985	0	112	330	circular	2018-06-08								rep19_3_CDS20(pSJH901), CP000704, |rep16_2_CDS6(pSJH101), CP000737,		27063	30.5435	Staphylococcus aureus	Staphylococcus aureus (1280)	Staphylococcus (1279)	Staphylococcaceae (90964)	Bacillales (1385)	Bacilli (91061)	Firmicutes (1239)	Bacteria (2)	-2.36103	0.371556
CP030694.1	0.0762985	0	112	331	circular	2019-10-10	USA:New York City		40.7903	-73.9529	blood	Homo sapiens		rep19_3_CDS20(pSJH901), CP000704, |rep16_2_CDS6(pSJH101), CP000737,		26984	30.5218	Staphylococcus aureus	Staphylococcus aureus (1280)	Staphylococcus (1279)	Staphylococcaceae (90964)	Bacillales (1385)	Bacilli (91061)	Firmicutes (1239)	Bacteria (2)	-2.34374	0.357544
NC_018961.1	0.0762985	0	112	332	circular	2012-11-03								rep19_3_CDS20(pSJH901), CP000704, |rep16_2_CDS6(pSJH101), CP000737,		27068	30.5379	Staphylococcus aureus	Staphylococcus aureus (1280)	Staphylococcus (1279)	Staphylococcaceae (90964)	Bacillales (1385)	Bacilli (91061)	Firmicutes (1239)	Bacteria (2)	-2.35629	0.377303
NC_019150.1	0.0762985	0	112	333	circular	2012-11-03								rep19_3_CDS20(pSJH901), CP000704, |rep16_2_CDS6(pSJH101), CP000737,		27069	30.5368	Staphylococcus aureus	Staphylococcus aureus (1280)	Staphylococcus (1279)	Staphylococcaceae (90964)	Bacillales (1385)	Bacilli (91061)	Firmicutes (1239)	Bacteria (2)	-2.35415	0.38378
CP049492.1	0.0762985	0	112	334	circular	2020-09-24	USA:New York City		40.7903	-73.9529	blood	Homo sapiens		rep19_3_CDS20(pSJH901), CP000704, |rep16_2_CDS6(pSJH101), CP000737,		27066	30.5291	Staphylococcus aureus	Staphylococcus aureus (1280)	Staphylococcus (1279)	Staphylococcaceae (90964)	Bacillales (1385)	Bacilli (91061)	Firmicutes (1239)	Bacteria (2)	-2.36676	0.38684
CP030494.1	0.0762985	0	112	335	circular	2019-10-10	USA:New York City		40.7903	-73.9529	blood	Homo sapiens		rep19_3_CDS20(pSJH901), CP000704, |rep16_2_CDS6(pSJH101), CP000737,		26984	30.5181	Staphylococcus aureus	Staphylococcus aureus (1280)	Staphylococcus (1279)	Staphylococcaceae (90964)	Bacillales (1385)	Bacilli (91061)	Firmicutes (1239)	Bacteria (2)	-2.36217	0.371265
CP051977.1	0.0762985	0	112	336	circular	2020-09-24	USA:New York City		40.7903	-73.9529	blood	Homo sapiens		rep16_2_CDS6(pSJH101), CP000737, |rep19_3_CDS20(pSJH901), CP000704,		27073	30.536	Staphylococcus aureus	Staphylococcus aureus (1280)	Staphylococcus (1279)	Staphylococcaceae (90964)	Bacillales (1385)	Bacilli (91061)	Firmicutes (1239)	Bacteria (2)	-2.38976	0.385203
CP049507.1	0.0766828	0	111	337	circular	2020-09-24	USA:New York City		40.7903	-73.9529	blood	Homo sapiens		rep16_2_CDS6(pSJH101), CP000737, |rep19_3_CDS20(pSJH901), CP000704,		27079	30.5403	Staphylococcus aureus	Staphylococcus aureus (1280)	Staphylococcus (1279)	Staphylococcaceae (90964)	Bacillales (1385)	Bacilli (91061)	Firmicutes (1239)	Bacteria (2)	-2.36289	0.382414
NZ_CP012118.2	0.0766828	0	111	338	circular	2015-08-20	USA: Georgia		32.3661	-84.9692		Homo sapiens		rep19_3_CDS20(pSJH901), CP000704, |rep16_2_CDS6(pSJH101), CP000737,		27043	30.5439	Staphylococcus aureus	Staphylococcus aureus (1280)	Staphylococcus (1279)	Staphylococcaceae (90964)	Bacillales (1385)	Bacilli (91061)	Firmicutes (1239)	Bacteria (2)	-2.34411	0.385968
CP030513.1	0.0766828	0	111	339	circular	2019-10-10	USA:New York City		40.7903	-73.9529	blood	Homo sapiens		rep16_2_CDS6(pSJH101), CP000737, |rep19_3_CDS20(pSJH901), CP000704,		27062	30.5373	Staphylococcus aureus	Staphylococcus aureus (1280)	Staphylococcus (1279)	Staphylococcaceae (90964)	Bacillales (1385)	Bacilli (91061)	Firmicutes (1239)	Bacteria (2)	-2.39043	0.405102
NZ_CP030324.1	0.0766828	0	111	340	circular	2018-07-13								rep19_3_CDS20(pSJH901), CP000704, |rep16_2_CDS6(pSJH101), CP000737,		27168	30.5617	Staphylococcus aureus	Staphylococcus aureus (1280)	Staphylococcus (1279)	Staphylococcaceae (90964)	Bacillales (1385)	Bacilli (91061)	Firmicutes (1239)	Bacteria (2)	-2.36036	0.374445
CP051906.1	0.0766828	0	111	341	circular	2020-09-24	USA:New York City		40.7903	-73.9529	blood	Homo sapiens		rep16_2_CDS6(pSJH101), CP000737, |rep19_3_CDS20(pSJH901), CP000704,		26974	30.5294	Staphylococcus aureus	Staphylococcus aureus (1280)	Staphylococcus (1279)	Staphylococcaceae (90964)	Bacillales (1385)	Bacilli (91061)	Firmicutes (1239)	Bacteria (2)	-2.38329	0.392871
NC_013294.1	0.0766828	0	111	342	circular	2012-10-26								rep19_3_CDS20(pSJH901), CP000704, |rep16_2_CDS6(pSJH101), CP000737,		27068	30.5379	Staphylococcus aureus	Staphylococcus aureus (1280)	Staphylococcus (1279)	Staphylococcaceae (90964)	Bacillales (1385)	Bacilli (91061)	Firmicutes (1239)	Bacteria (2)	-2.35865	0.377644
NZ_CP029677.1	0.0766828	0	111	343	circular	2018-06-08								rep16_2_CDS6(pSJH101), CP000737, |rep19_3_CDS20(pSJH901), CP000704,		27067	30.539	Staphylococcus aureus	Staphylococcus aureus (1280)	Staphylococcus (1279)	Staphylococcaceae (90964)	Bacillales (1385)	Bacilli (91061)	Firmicutes (1239)	Bacteria (2)	-2.39666	0.422506
NZ_CP031889.1	0.0766828	0	111	344	circular	2019-09-15	USA:MA	USA,MA	42.3789	-72.0324	nasal perirectal swab			rep19_3_CDS20(pSJH901), CP000704, |rep16_2_CDS6(pSJH101), CP000737,		27068	30.5379	Staphylococcus aureus	Staphylococcus aureus (1280)	Staphylococcus (1279)	Staphylococcaceae (90964)	Bacillales (1385)	Bacilli (91061)	Firmicutes (1239)	Bacteria (2)	-2.36161	0.394885
CP051911.1	0.0766828	0	111	345	circular	2020-09-24	USA:New York City		40.7903	-73.9529	blood	Homo sapiens		rep16_2_CDS6(pSJH101), CP000737, |rep19_3_CDS20(pSJH901), CP000704,		27073	30.5397	Staphylococcus aureus	Staphylococcus aureus (1280)	Staphylococcus (1279)	Staphylococcaceae (90964)	Bacillales (1385)	Bacilli (91061)	Firmicutes (1239)	Bacteria (2)	-2.35373	0.374439
CP030444.1	0.0766828	0	111	346	circular	2019-10-10	USA:New York City		40.7903	-73.9529	blood	Homo sapiens		rep16_2_CDS6(pSJH101), CP000737, |rep19_3_CDS20(pSJH901), CP000704,		27044	30.5391	Staphylococcus aureus	Staphylococcus aureus (1280)	Staphylococcus (1279)	Staphylococcaceae (90964)	Bacillales (1385)	Bacilli (91061)	Firmicutes (1239)	Bacteria (2)	-2.38327	0.392986
CP051998.1	0.0766828	0	111	347	circular	2020-09-24	USA:New York City		40.7903	-73.9529	blood	Homo sapiens		rep16_2_CDS6(pSJH101), CP000737, |rep19_3_CDS20(pSJH901), CP000704,		27073	30.5433	Staphylococcus aureus	Staphylococcus aureus (1280)	Staphylococcus (1279)	Staphylococcaceae (90964)	Bacillales (1385)	Bacilli (91061)	Firmicutes (1239)	Bacteria (2)	-2.35624	0.368994
NZ_CP014434.1	0.0766828	0	111	348	circular	2017-02-20	Suriname: Nickerie		5.93333	-56.9833	Nose	Homo sapiens		rep19_3_CDS20(pSJH901), CP000704, |rep16_2_CDS6(pSJH101), CP000737,		27079	30.5366	Staphylococcus aureus	Staphylococcus aureus (1280)	Staphylococcus (1279)	Staphylococcaceae (90964)	Bacillales (1385)	Bacilli (91061)	Firmicutes (1239)	Bacteria (2)	-2.34005	0.353423
CP030416.1	0.0766828	0	111	349	circular	2019-10-10	USA:New York City		40.7903	-73.9529	blood	Homo sapiens		rep19_3_CDS20(pSJH901), CP000704, |rep16_2_CDS6(pSJH101), CP000737,		27077	30.5425	Staphylococcus aureus	Staphylococcus aureus (1280)	Staphylococcus (1279)	Staphylococcaceae (90964)	Bacillales (1385)	Bacilli (91061)	Firmicutes (1239)	Bacteria (2)	-2.35878	0.378643
NZ_CP012975.1	0.0766828	0	111	350	circular	2016-04-07	France	France	46.6034	1.88833	88-year old man presenting knee prosthesis infection	Homo sapiens	whole organism	rep19_8_repA(pWBG759), GQ900401, |rep16_7_Orf247(pBORa53), AY917098,		17307	28.3816	Staphylococcus aureus	Staphylococcus aureus (1280)	Staphylococcus (1279)	Staphylococcaceae (90964)	Bacillales (1385)	Bacilli (91061)	Firmicutes (1239)	Bacteria (2)	-1.354	0.258923
CP030414.1	0.0766828	0	111	351	circular	2019-10-10	USA:New York City		40.7903	-73.9529	blood	Homo sapiens		rep16_2_CDS6(pSJH101), CP000737, |rep19_3_CDS20(pSJH901), CP000704,		27072	30.5371	Staphylococcus aureus	Staphylococcus aureus (1280)	Staphylococcus (1279)	Staphylococcaceae (90964)	Bacillales (1385)	Bacilli (91061)	Firmicutes (1239)	Bacteria (2)	-2.3533	0.367903
NZ_CP014367.1	0.0766828	0	111	352	circular	2018-10-04	Suriname: Paramaribo		5.86667	-55.1667	Groin	Homo sapiens		rep19_3_CDS20(pSJH901), CP000704, |rep16_2_CDS6(pSJH101), CP000737,		27068	30.5231	Staphylococcus aureus	Staphylococcus aureus (1280)	Staphylococcus (1279)	Staphylococcaceae (90964)	Bacillales (1385)	Bacilli (91061)	Firmicutes (1239)	Bacteria (2)	-2.365	0.386272
CP030385.1	0.0766828	0	111	353	circular	2019-10-10	USA:New York City		40.7903	-73.9529	blood	Homo sapiens		rep16_2_CDS6(pSJH101), CP000737, |rep19_3_CDS20(pSJH901), CP000704,		27063	30.5399	Staphylococcus aureus	Staphylococcus aureus (1280)	Staphylococcus (1279)	Staphylococcaceae (90964)	Bacillales (1385)	Bacilli (91061)	Firmicutes (1239)	Bacteria (2)	-2.39333	0.387385
NZ_CP014411.1	0.0766828	0	111	354	circular	2017-02-20	Suriname: Paramaribo		5.86667	-55.1667	Pus left axilla	Homo sapiens		rep19_3_CDS20(pSJH901), CP000704, |rep16_2_CDS6(pSJH101), CP000737,		27068	30.5342	Staphylococcus aureus	Staphylococcus aureus (1280)	Staphylococcus (1279)	Staphylococcaceae (90964)	Bacillales (1385)	Bacilli (91061)	Firmicutes (1239)	Bacteria (2)	-2.35283	0.381394
NZ_CP013228.1	0.0766828	0	111	355	circular	2016-03-09	USA: Children Hospital, Dallas, Texas		32.7758	-96.7967	USA: Dallas Texas	Homo sapiens		rep16_2_CDS6(pSJH101), CP000737, |rep19_3_CDS20(pSJH901), CP000704,		45868	30.0253	Staphylococcus aureus	Staphylococcus aureus (1280)	Staphylococcus (1279)	Staphylococcaceae (90964)	Bacillales (1385)	Bacilli (91061)	Firmicutes (1239)	Bacteria (2)	-2.365	0.387998
CP030633.1	0.0766828	0	111	356	circular	2019-10-10	USA:New York City		40.7903	-73.9529	blood	Homo sapiens		rep19_3_CDS20(pSJH901), CP000704, |rep16_2_CDS6(pSJH101), CP000737,		27070	30.543	Staphylococcus aureus	Staphylococcus aureus (1280)	Staphylococcus (1279)	Staphylococcaceae (90964)	Bacillales (1385)	Bacilli (91061)	Firmicutes (1239)	Bacteria (2)	-2.35639	0.408669
CP049446.1	0.0766828	0	111	357	circular	2020-09-24	USA:New York City		40.7903	-73.9529	blood	Homo sapiens		rep16_2_CDS6(pSJH101), CP000737, |rep19_12_rep(pN315), AP003139,		27088	30.5449	Staphylococcus aureus	Staphylococcus aureus (1280)	Staphylococcus (1279)	Staphylococcaceae (90964)	Bacillales (1385)	Bacilli (91061)	Firmicutes (1239)	Bacteria (2)	-2.36879	0.384587
NC_013289.1	0.0766828	0	111	358	circular	2012-10-26								rep19_3_CDS20(pSJH901), CP000704, |rep16_2_CDS6(pSJH101), CP000737,		27068	30.5416	Staphylococcus aureus	Staphylococcus aureus (1280)	Staphylococcus (1279)	Staphylococcaceae (90964)	Bacillales (1385)	Bacilli (91061)	Firmicutes (1239)	Bacteria (2)	-2.34927	0.372587
CP030707.1	0.0766828	0	111	359	circular	2019-10-10	USA:New York City		40.7903	-73.9529	blood	Homo sapiens		rep16_2_CDS6(pSJH101), CP000737, |rep19_3_CDS20(pSJH901), CP000704,		27068	30.5416	Staphylococcus aureus	Staphylococcus aureus (1280)	Staphylococcus (1279)	Staphylococcaceae (90964)	Bacillales (1385)	Bacilli (91061)	Firmicutes (1239)	Bacteria (2)	-2.35527	0.377758
NZ_CP031891.1	0.0766828	0	111	360	circular	2019-09-15	USA:MA	USA,MA	42.3789	-72.0324	nasal perirectal swab			rep19_3_CDS20(pSJH901), CP000704, |rep16_2_CDS6(pSJH101), CP000737,		27068	30.5379	Staphylococcus aureus	Staphylococcus aureus (1280)	Staphylococcus (1279)	Staphylococcaceae (90964)	Bacillales (1385)	Bacilli (91061)	Firmicutes (1239)	Bacteria (2)	-2.34732	0.394965
CP030511.1	0.0766828	0	111	361	circular	2019-10-10	USA:New York City		40.7903	-73.9529	blood	Homo sapiens		rep16_2_CDS6(pSJH101), CP000737, |rep19_3_CDS20(pSJH901), CP000704,		27070	30.543	Staphylococcus aureus	Staphylococcus aureus (1280)	Staphylococcus (1279)	Staphylococcaceae (90964)	Bacillales (1385)	Bacilli (91061)	Firmicutes (1239)	Bacteria (2)	-2.37901	0.361867
NZ_CP014364.1	0.0766828	0	111	362	circular	2018-10-04	Suriname: Paramaribo		5.86667	-55.1667	Perineum	Homo sapiens		rep19_3_CDS20(pSJH901), CP000704, |rep16_2_CDS6(pSJH101), CP000737,		27068	30.5268	Staphylococcus aureus	Staphylococcus aureus (1280)	Staphylococcus (1279)	Staphylococcaceae (90964)	Bacillales (1385)	Bacilli (91061)	Firmicutes (1239)	Bacteria (2)	-2.36135	0.383222
CP049557.1	0.0766828	0	111	363	circular	2020-09-24	USA:New York City		40.7903	-73.9529	blood	Homo sapiens		rep16_2_CDS6(pSJH101), CP000737, |rep19_3_CDS20(pSJH901), CP000704,		27081	30.5343	Staphylococcus aureus	Staphylococcus aureus (1280)	Staphylococcus (1279)	Staphylococcaceae (90964)	Bacillales (1385)	Bacilli (91061)	Firmicutes (1239)	Bacteria (2)	-2.36898	0.390804
CP049433.1	0.0766828	0	111	364	circular	2020-09-24	USA:New York City		40.7903	-73.9529	blood	Homo sapiens		rep16_2_CDS6(pSJH101), CP000737, |rep19_3_CDS20(pSJH901), CP000704,		27094	30.5455	Staphylococcus aureus	Staphylococcus aureus (1280)	Staphylococcus (1279)	Staphylococcaceae (90964)	Bacillales (1385)	Bacilli (91061)	Firmicutes (1239)	Bacteria (2)	-2.35082	0.389362
CP049559.1	0.0766828	0	111	365	circular	2020-09-24	USA:New York City		40.7903	-73.9529	blood	Homo sapiens		rep16_2_CDS6(pSJH101), CP000737, |rep19_3_CDS20(pSJH901), CP000704,		27083	30.5395	Staphylococcus aureus	Staphylococcus aureus (1280)	Staphylococcus (1279)	Staphylococcaceae (90964)	Bacillales (1385)	Bacilli (91061)	Firmicutes (1239)	Bacteria (2)	-2.35681	0.378282
CP030563.1	0.0766828	0	111	366	circular	2019-10-10	USA:New York City		40.7903	-73.9529	blood	Homo sapiens		rep16_2_CDS6(pSJH101), CP000737, |rep19_3_CDS20(pSJH901), CP000704,		27073	30.5433	Staphylococcus aureus	Staphylococcus aureus (1280)	Staphylococcus (1279)	Staphylococcaceae (90964)	Bacillales (1385)	Bacilli (91061)	Firmicutes (1239)	Bacteria (2)	-2.43083	0.442156
CP049382.1	0.0766828	0	111	367	circular	2020-09-24	USA:New York City		40.7903	-73.9529	blood	Homo sapiens		rep16_2_CDS6(pSJH101), CP000737, |rep19_3_CDS20(pSJH901), CP000704,		27165	30.5172	Staphylococcus aureus	Staphylococcus aureus (1280)	Staphylococcus (1279)	Staphylococcaceae (90964)	Bacillales (1385)	Bacilli (91061)	Firmicutes (1239)	Bacteria (2)	-2.37741	0.380925
CP051944.1	0.0766828	0	111	368	circular	2020-09-24	USA:New York City		40.7903	-73.9529	respiratory	Homo sapiens		rep19_3_CDS20(pSJH901), CP000704, |rep16_2_CDS6(pSJH101), CP000737,		27114	30.5599	Staphylococcus aureus	Staphylococcus aureus (1280)	Staphylococcus (1279)	Staphylococcaceae (90964)	Bacillales (1385)	Bacilli (91061)	Firmicutes (1239)	Bacteria (2)	-2.33013	0.364435
CP030560.1	0.0766828	0	111	369	circular	2019-10-10	USA:New York City		40.7903	-73.9529	blood	Homo sapiens		rep16_2_CDS6(pSJH101), CP000737, |rep19_3_CDS20(pSJH901), CP000704,		27068	30.5416	Staphylococcus aureus	Staphylococcus aureus (1280)	Staphylococcus (1279)	Staphylococcaceae (90964)	Bacillales (1385)	Bacilli (91061)	Firmicutes (1239)	Bacteria (2)	-2.35016	0.371246
CP049576.1	0.0766828	0	111	370	circular	2020-09-24	USA:New York City		40.7903	-73.9529	blood	Homo sapiens		rep16_2_CDS6(pSJH101), CP000737, |rep19_3_CDS20(pSJH901), CP000704,		26999	30.5159	Staphylococcus aureus	Staphylococcus aureus (1280)	Staphylococcus (1279)	Staphylococcaceae (90964)	Bacillales (1385)	Bacilli (91061)	Firmicutes (1239)	Bacteria (2)	-2.34959	0.349752
CP030597.1	0.0766828	0	111	371	circular	2019-10-10	USA:New York City		40.7903	-73.9529	blood	Homo sapiens		rep19_3_CDS20(pSJH901), CP000704, |rep16_2_CDS6(pSJH101), CP000737,		27067	30.5353	Staphylococcus aureus	Staphylococcus aureus (1280)	Staphylococcus (1279)	Staphylococcaceae (90964)	Bacillales (1385)	Bacilli (91061)	Firmicutes (1239)	Bacteria (2)	-2.36073	0.382661
CP049585.1	0.0766828	0	111	372	circular	2020-09-24	USA:New York City		40.7903	-73.9529	blood	Homo sapiens		rep16_2_CDS6(pSJH101), CP000737, |rep19_3_CDS20(pSJH901), CP000704,		27073	30.536	Staphylococcus aureus	Staphylococcus aureus (1280)	Staphylococcus (1279)	Staphylococcaceae (90964)	Bacillales (1385)	Bacilli (91061)	Firmicutes (1239)	Bacteria (2)	-2.37174	0.380032
CP030644.1	0.0766828	0	111	373	circular	2019-10-10	USA:New York City		40.7903	-73.9529	blood	Homo sapiens		rep16_2_CDS6(pSJH101), CP000737, |rep19_3_CDS20(pSJH901), CP000704,		27026	30.5595	Staphylococcus aureus	Staphylococcus aureus (1280)	Staphylococcus (1279)	Staphylococcaceae (90964)	Bacillales (1385)	Bacilli (91061)	Firmicutes (1239)	Bacteria (2)	-2.38002	0.380386
NZ_CP047836.1	0.0766828	0	111	374	circular	2020-01-23						Homo sapiens		rep16_7_Orf247(pBORa53), AY917098, |rep19_13_rep(pBORa53), AY917098,		17328	28.3645	Staphylococcus aureus	Staphylococcus aureus (1280)	Staphylococcus (1279)	Staphylococcaceae (90964)	Bacillales (1385)	Bacilli (91061)	Firmicutes (1239)	Bacteria (2)	-1.37513	0.231898
CP030672.1	0.0766828	0	111	375	circular	2019-10-10	USA:New York City		40.7903	-73.9529	blood	Homo sapiens		rep19_3_CDS20(pSJH901), CP000704, |rep16_2_CDS6(pSJH101), CP000737,		27078	30.5377	Staphylococcus aureus	Staphylococcus aureus (1280)	Staphylococcus (1279)	Staphylococcaceae (90964)	Bacillales (1385)	Bacilli (91061)	Firmicutes (1239)	Bacteria (2)	-2.35644	0.352376
CP049407.1	0.0766828	0	111	376	circular	2020-09-24	USA:New York City		40.7903	-73.9529	blood	Homo sapiens		rep16_2_CDS6(pSJH101), CP000737, |rep19_3_CDS20(pSJH901), CP000704,		27080	30.5465	Staphylococcus aureus	Staphylococcus aureus (1280)	Staphylococcus (1279)	Staphylococcaceae (90964)	Bacillales (1385)	Bacilli (91061)	Firmicutes (1239)	Bacteria (2)	-2.36149	0.403869
CP030700.1	0.0766828	0	111	377	circular	2019-10-10	USA:New York City		40.7903	-73.9529	blood	Homo sapiens		rep16_2_CDS6(pSJH101), CP000737, |rep19_3_CDS20(pSJH901), CP000704,		27074	30.5422	Staphylococcus aureus	Staphylococcus aureus (1280)	Staphylococcus (1279)	Staphylococcaceae (90964)	Bacillales (1385)	Bacilli (91061)	Firmicutes (1239)	Bacteria (2)	-2.36835	0.381627
NZ_CP014414.1	0.0766828	0	111	378	circular	2017-02-20	Suriname: Paramaribo		5.86667	-55.1667	Wound groin	Homo sapiens		rep19_3_CDS20(pSJH901), CP000704, |rep16_2_CDS6(pSJH101), CP000737,		27068	30.5305	Staphylococcus aureus	Staphylococcus aureus (1280)	Staphylococcus (1279)	Staphylococcaceae (90964)	Bacillales (1385)	Bacilli (91061)	Firmicutes (1239)	Bacteria (2)	-2.35559	0.379854
CP050001.1	0.0766828	0	111	379	circular	2020-09-24	USA:New York City		40.7903	-73.9529	blood	Homo sapiens		rep16_2_CDS6(pSJH101), CP000737, |rep19_3_CDS20(pSJH901), CP000704,		27058	30.5344	Staphylococcus aureus	Staphylococcus aureus (1280)	Staphylococcus (1279)	Staphylococcaceae (90964)	Bacillales (1385)	Bacilli (91061)	Firmicutes (1239)	Bacteria (2)	-2.36029	0.37781
NZ_CP007177.1	0.0766828	0	111	380	circular	2015-01-21								rep19_3_CDS20(pSJH901), CP000704, |rep16_2_CDS6(pSJH101), CP000737,		27068	30.5379	Staphylococcus aureus USA300-ISMMS1	Staphylococcus aureus (1280)	Staphylococcus (1279)	Staphylococcaceae (90964)	Bacillales (1385)	Bacilli (91061)	Firmicutes (1239)	Bacteria (2)	-2.33191	0.363277
CP052011.1	0.0766828	0	111	381	circular	2020-09-24	USA:New York City		40.7903	-73.9529	blood	Homo sapiens		rep16_2_CDS6(pSJH101), CP000737, |rep19_3_CDS20(pSJH901), CP000704,		27070	30.5467	Staphylococcus aureus	Staphylococcus aureus (1280)	Staphylococcus (1279)	Staphylococcaceae (90964)	Bacillales (1385)	Bacilli (91061)	Firmicutes (1239)	Bacteria (2)	-2.33745	0.372919
NZ_CP016862.1	0.0766828	0	111	382	circular	2018-01-10	USA: Ft. Benning, Georgia		32.3913	-84.8229	Purulent absess from military trainee	Homo sapiens		rep19_3_CDS20(pSJH901), CP000704, |rep16_2_CDS6(pSJH101), CP000737,		27067	30.539	Staphylococcus aureus	Staphylococcus aureus (1280)	Staphylococcus (1279)	Staphylococcaceae (90964)	Bacillales (1385)	Bacilli (91061)	Firmicutes (1239)	Bacteria (2)	-2.34192	0.381943
CP030660.1	0.0766828	0	111	383	circular	2019-10-10	USA:New York City		40.7903	-73.9529	blood	Homo sapiens		rep16_2_CDS6(pSJH101), CP000737, |rep19_3_CDS20(pSJH901), CP000704,		27068	30.5194	Staphylococcus aureus	Staphylococcus aureus (1280)	Staphylococcus (1279)	Staphylococcaceae (90964)	Bacillales (1385)	Bacilli (91061)	Firmicutes (1239)	Bacteria (2)	-2.36696	0.384506
CP030446.1	0.0766828	0	111	384	circular	2019-10-10	USA:New York City		40.7903	-73.9529	blood	Homo sapiens		rep19_3_CDS20(pSJH901), CP000704, |rep16_2_CDS6(pSJH101), CP000737,		27068	30.5379	Staphylococcus aureus	Staphylococcus aureus (1280)	Staphylococcus (1279)	Staphylococcaceae (90964)	Bacillales (1385)	Bacilli (91061)	Firmicutes (1239)	Bacteria (2)	-2.35427	0.37347
NC_013298.1	0.0770708	0	110	385	circular	2012-10-26								rep19_3_CDS20(pSJH901), CP000704, |rep16_2_CDS6(pSJH101), CP000737,		27067	30.5353	Staphylococcus aureus	Staphylococcus aureus (1280)	Staphylococcus (1279)	Staphylococcaceae (90964)	Bacillales (1385)	Bacilli (91061)	Firmicutes (1239)	Bacteria (2)	-2.41036	0.450101
NZ_LR130519.1	0.0770708	0	110	386	linear	2019-01-10					blood			rep16_2_CDS6(pSJH101), CP000737, |rep19_3_CDS20(pSJH901), CP000704,		27037	30.5433	Staphylococcus aureus	Staphylococcus aureus (1280)	Staphylococcus (1279)	Staphylococcaceae (90964)	Bacillales (1385)	Bacilli (91061)	Firmicutes (1239)	Bacteria (2)	-2.3577	0.378356
NZ_CP013954.1	0.0770708	0	110	387	circular	2016-05-12	Korea: Cheonju		36.63	127.32	blood	Homo sapiens		rep5a_1_repSAP001(pN315), AP003139, |rep16_2_CDS6(pSJH101), CP000737, |rep19_12_rep(pN315), AP003139,		24729	28.6708	Staphylococcus aureus	Staphylococcus aureus (1280)	Staphylococcus (1279)	Staphylococcaceae (90964)	Bacillales (1385)	Bacilli (91061)	Firmicutes (1239)	Bacteria (2)	-1.23674	0.483643
NZ_CP039449.1	0.0770708	0	110	388	circular	2019-09-15	Taiwan: Taichung		24.186	120.604	blood	Homo sapiens		rep19_3_CDS20(pSJH901), CP000704, |rep5a_1_repSAP001(pN315), AP003139, |rep16_2_CDS6(pSJH101), CP000737,		29324	28.6864	Staphylococcus aureus	Staphylococcus aureus (1280)	Staphylococcus (1279)	Staphylococcaceae (90964)	Bacillales (1385)	Bacilli (91061)	Firmicutes (1239)	Bacteria (2)	-1.22605	0.466913
CP052027.1	0.0770708	0	110	389	circular	2020-09-24	USA:New York City		40.7903	-73.9529	blood	Homo sapiens		rep16_2_CDS6(pSJH101), CP000737, |rep19_3_CDS20(pSJH901), CP000704,		27072	30.5408	Staphylococcus aureus	Staphylococcus aureus (1280)	Staphylococcus (1279)	Staphylococcaceae (90964)	Bacillales (1385)	Bacilli (91061)	Firmicutes (1239)	Bacteria (2)	-2.368	0.39002
NC_013550.1	0.0770708	0	110	390	circular	2009-12-03								rep16_7_Orf247(pBORa53), AY917098, |rep19_13_rep(pBORa53), AY917098,		17334	28.4008	Staphylococcus aureus	Staphylococcus aureus (1280)	Staphylococcus (1279)	Staphylococcaceae (90964)	Bacillales (1385)	Bacilli (91061)	Firmicutes (1239)	Bacteria (2)	-1.42469	0.265189
NC_018974.1	0.0770708	0	110	391	circular	2012-11-03								rep19_1_rep(p18811P03), CP002143, |rep16_2_CDS6(pSJH101), CP000737,		27070	30.532	Staphylococcus aureus	Staphylococcus aureus (1280)	Staphylococcus (1279)	Staphylococcaceae (90964)	Bacillales (1385)	Bacilli (91061)	Firmicutes (1239)	Bacteria (2)	-2.35103	0.375643
NC_010063.1	0.0774628	0	109	392	circular	2007-12-03								rep19_3_CDS20(pSJH901), CP000704, |rep16_2_CDS6(pSJH101), CP000737,		27041	30.5166	Staphylococcus aureus subsp. aureus USA300_TCH1516	Staphylococcus aureus (1280)	Staphylococcus (1279)	Staphylococcaceae (90964)	Bacillales (1385)	Bacilli (91061)	Firmicutes (1239)	Bacteria (2)	-2.37849	0.403797
CP049483.1	0.0774628	0	109	393	circular	2020-09-24	USA:New York City		40.7903	-73.9529	blood	Homo sapiens		rep19_3_CDS20(pSJH901), CP000704, |rep16_2_CDS6(pSJH101), CP000737,		29399	30.6439	Staphylococcus aureus	Staphylococcus aureus (1280)	Staphylococcus (1279)	Staphylococcaceae (90964)	Bacillales (1385)	Bacilli (91061)	Firmicutes (1239)	Bacteria (2)	-2.29959	0.0329449
NZ_CP047853.1	0.0778587	0	108	394	circular	2020-01-23						Homo sapiens		rep19_13_rep(pBORa53), AY917098, |rep16_7_Orf247(pBORa53), AY917098,		17297	28.346	Staphylococcus aureus	Staphylococcus aureus (1280)	Staphylococcus (1279)	Staphylococcaceae (90964)	Bacillales (1385)	Bacilli (91061)	Firmicutes (1239)	Bacteria (2)	-1.39725	0.198356
NC_009477.1	0.0782587	0	107	395	circular	2007-05-23								rep19_3_CDS20(pSJH901), CP000704, |rep16_2_CDS6(pSJH101), CP000737,		30429	29.6395	Staphylococcus aureus subsp. aureus JH9	Staphylococcus aureus (1280)	Staphylococcus (1279)	Staphylococcaceae (90964)	Bacillales (1385)	Bacilli (91061)	Firmicutes (1239)	Bacteria (2)	-1.66385	0.306068
NZ_CP013229.1	0.0782587	0	107	396	circular	2016-03-09	USA: Children Hospital, Dallas, Texas		32.7758	-96.7967	USA: Dallas Texas	Homo sapiens		rep16_2_CDS6(pSJH101), CP000737, |rep19_3_CDS20(pSJH901), CP000704,		46953	30.2963	Staphylococcus aureus	Staphylococcus aureus (1280)	Staphylococcus (1279)	Staphylococcaceae (90964)	Bacillales (1385)	Bacilli (91061)	Firmicutes (1239)	Bacteria (2)	-2.38972	0.410874
NC_009619.1	0.0782587	0	107	397	circular	2007-07-03								rep19_3_CDS20(pSJH901), CP000704, |rep16_2_CDS6(pSJH101), CP000737,		30429	29.6395	Staphylococcus aureus subsp. aureus JH1	Staphylococcus aureus (1280)	Staphylococcus (1279)	Staphylococcaceae (90964)	Bacillales (1385)	Bacilli (91061)	Firmicutes (1239)	Bacteria (2)	-1.64074	0.279208
NZ_CP030325.1	0.0786628	0	106	398	circular	2018-07-23								rep16_2_CDS6(pSJH101), CP000737, |rep19_3_CDS20(pSJH901), CP000704,		30429	29.6395	Staphylococcus aureus	Staphylococcus aureus (1280)	Staphylococcus (1279)	Staphylococcaceae (90964)	Bacillales (1385)	Bacilli (91061)	Firmicutes (1239)	Bacteria (2)	-1.64224	0.226285
CP030657.1	0.0786628	0	106	399	circular	2019-10-10	USA:New York City		40.7903	-73.9529	blood	Homo sapiens		rep19_3_CDS20(pSJH901), CP000704, |rep16_2_CDS6(pSJH101), CP000737,		29669	30.5302	Staphylococcus aureus	Staphylococcus aureus (1280)	Staphylococcus (1279)	Staphylococcaceae (90964)	Bacillales (1385)	Bacilli (91061)	Firmicutes (1239)	Bacteria (2)	-2.18821	0.329574
NC_013324.1	0.0790711	0	105	400	circular	2009-10-07								rep16_2_CDS6(pSJH101), CP000737, |rep19_3_CDS20(pSJH901), CP000704,		29646	30.5404	Staphylococcus aureus	Staphylococcus aureus (1280)	Staphylococcus (1279)	Staphylococcaceae (90964)	Bacillales (1385)	Bacilli (91061)	Firmicutes (1239)	Bacteria (2)	-2.29589	0.374953
NC_010077.1	0.0799006	0	103	401	circular	2007-12-03								rep20_1_ORF1(EDINA), AP003089, |rep19_6_ORF34(EDINA), AP003089, |rep16_5_SAP041A019(pWBG759), GQ900401,		34986	28.7344	Staphylococcus aureus	Staphylococcus aureus (1280)	Staphylococcus (1279)	Staphylococcaceae (90964)	Bacillales (1385)	Bacilli (91061)	Firmicutes (1239)	Bacteria (2)	-1.39609	0.384817
NZ_KY436024.1	0.080322	0	102	402	circular	2020-06-03								repUS5_1_CDS20(pETB), NC003265,		37879	27.7779	Staphylococcus aureus	Staphylococcus aureus (1280)	Staphylococcus (1279)	Staphylococcaceae (90964)	Bacillales (1385)	Bacilli (91061)	Firmicutes (1239)	Bacteria (2)	0.333592	9.6274
NC_013321.1	0.080322	0	102	403	circular	2009-10-07								rep20_3_rep(pTW20), FN433597,		32650	29.7672	Staphylococcus aureus	Staphylococcus aureus (1280)	Staphylococcus (1279)	Staphylococcaceae (90964)	Bacillales (1385)	Bacilli (91061)	Firmicutes (1239)	Bacteria (2)	-1.37154	0.132731
NC_018952.1	0.0807479	0	101	404	circular	2012-10-26								rep16_5_SAP041A019(pWBG759), GQ900401, |rep19_5_rep(pWBG747), GQ900399, |rep20_1_ORF1(EDINA), AP003089,		33701	28.2009	Staphylococcus aureus	Staphylococcus aureus (1280)	Staphylococcus (1279)	Staphylococcaceae (90964)	Bacillales (1385)	Bacilli (91061)	Firmicutes (1239)	Bacteria (2)	-1.46775	0.402253
CP049469.1	0.0807479	0	101	405	circular	2020-09-24	USA:New York City		40.7903	-73.9529	blood	Homo sapiens		rep16_2_CDS6(pSJH101), CP000737, |rep19_3_CDS20(pSJH901), CP000704, |rep22_1a_repB(pUB110), X03408,		30539	29.5393	Staphylococcus aureus	Staphylococcus aureus (1280)	Staphylococcus (1279)	Staphylococcaceae (90964)	Bacillales (1385)	Bacilli (91061)	Firmicutes (1239)	Bacteria (2)	-1.99041	0.166511
NC_022598.1	0.0807479	0	101	406	circular	2013-10-30								repUS5_1_CDS20(pETB), NC003265, |rep19c_3_rep(pETB), AP012467,		60563	28.2219	Staphylococcus aureus	Staphylococcus aureus (1280)	Staphylococcus (1279)	Staphylococcaceae (90964)	Bacillales (1385)	Bacilli (91061)	Firmicutes (1239)	Bacteria (2)	0.306213	9.64269
NC_013326.1	0.0807479	0	101	407	circular	2009-10-07								rep20_1_ORF1(EDINA), AP003089, |rep16_5_SAP041A019(pWBG759), GQ900401, |rep19_10_rep(pWBG746), GQ900390,		33702	28.1971	Staphylococcus aureus	Staphylococcus aureus (1280)	Staphylococcus (1279)	Staphylococcaceae (90964)	Bacillales (1385)	Bacilli (91061)	Firmicutes (1239)	Bacteria (2)	-1.52058	0.403601
NC_013332.1	0.0811785	0	100	408	circular	2009-10-07								rep21_20_p020(pLGA251), FR821780, |rep10_2_CDS1(pIM13), M13761, |rep19_3_CDS20(pSJH901), CP000704, |rep16_2_CDS6(pSJH101), CP000737,		32445	30.9293	Staphylococcus aureus	Staphylococcus aureus (1280)	Staphylococcus (1279)	Staphylococcaceae (90964)	Bacillales (1385)	Bacilli (91061)	Firmicutes (1239)	Bacteria (2)	-2.35972	0.382783
NZ_CP017095.1	0.0811785	0	100	409	circular	2018-01-10	USA: Ft. Benning, Georgia		32.3913	-84.8229	purulent absess from military trainee	Homo sapiens		rep19_3_CDS20(pSJH901), CP000704, |rep16_2_CDS6(pSJH101), CP000737,		32660	30.6001	Staphylococcus aureus	Staphylococcus aureus (1280)	Staphylococcus (1279)	Staphylococcaceae (90964)	Bacillales (1385)	Bacilli (91061)	Firmicutes (1239)	Bacteria (2)	-2.25605	0.359953
NZ_CP069566.1	0.0811785	0	100	410	circular	2021-02-16	USA:MD	USA,MD	39.5162	-76.9382				rep16_2_CDS6(pSJH101), CP000737, |rep19_3_CDS20(pSJH901), CP000704,		32653	30.5822	Staphylococcus aureus	Staphylococcus aureus (1280)	Staphylococcus (1279)	Staphylococcaceae (90964)	Bacillales (1385)	Bacilli (91061)	Firmicutes (1239)	Bacteria (2)	-2.2478	0.368003
NZ_CP013230.1	0.0811785	0	100	411	circular	2016-03-09	USA: Children Hospital, Dallas, Texas		32.7758	-96.7967	USA: Dallas Texas	Homo sapiens		rep16_2_CDS6(pSJH101), CP000737, |rep19_3_CDS20(pSJH901), CP000704,		26623	30.4398	Staphylococcus aureus	Staphylococcus aureus (1280)	Staphylococcus (1279)	Staphylococcaceae (90964)	Bacillales (1385)	Bacilli (91061)	Firmicutes (1239)	Bacteria (2)	-2.35445	0.388376
NZ_CP069471.1	0.0816138	0	99	412	circular	2021-02-16	USA:MD	USA,MD	39.5162	-76.9382				rep19_3_CDS20(pSJH901), CP000704, |rep16_2_CDS6(pSJH101), CP000737,		32634	30.5847	Staphylococcus aureus	Staphylococcus aureus (1280)	Staphylococcus (1279)	Staphylococcaceae (90964)	Bacillales (1385)	Bacilli (91061)	Firmicutes (1239)	Bacteria (2)	-2.21621	0.334316
NZ_AP014922.1	0.0816138	0	99	413	circular	2017-09-27	Japan:Okayama, tsuyama		35.3	134.2		Homo sapiens		rep20_1_ORF1(EDINA), AP003089, |rep19_16_rep(pSK156), GQ900448, |rep16_5_SAP041A019(pWBG759), GQ900401,		32580	28.7354	Staphylococcus aureus	Staphylococcus aureus (1280)	Staphylococcus (1279)	Staphylococcaceae (90964)	Bacillales (1385)	Bacilli (91061)	Firmicutes (1239)	Bacteria (2)	-1.39026	0.388039
NZ_AP020312.1	0.0816138	0	99	414	circular	2019-09-24	Japan:Kyoto	Japan,Kyoto	35.0231	135.763		Homo sapiens		rep20_1_ORF1(EDINA), AP003089, |rep19_16_rep(pSK156), GQ900448, |rep16_5_SAP041A019(pWBG759), GQ900401,		32574	28.7192	Staphylococcus aureus	Staphylococcus aureus (1280)	Staphylococcus (1279)	Staphylococcaceae (90964)	Bacillales (1385)	Bacilli (91061)	Firmicutes (1239)	Bacteria (2)	-1.41342	0.38265
NZ_AP020321.1	0.0816138	0	99	415	circular	2019-09-24	Japan:Kyoto	Japan,Kyoto	35.0231	135.763		Homo sapiens		rep19_12_rep(pN315), AP003139, |rep5a_1_repSAP001(pN315), AP003139, |rep16_2_CDS6(pSJH101), CP000737,		30217	29.1558	Staphylococcus aureus	Staphylococcus aureus (1280)	Staphylococcus (1279)	Staphylococcaceae (90964)	Bacillales (1385)	Bacilli (91061)	Firmicutes (1239)	Bacteria (2)	-1.29918	0.470885
NZ_LC383633.2	0.0816138	0	99	416	circular	2020-06-26								rep19_16_rep(pSK156), GQ900448, |rep20_1_ORF1(EDINA), AP003089, |rep16_5_SAP041A019(pWBG759), GQ900401,		32573	28.714	Staphylococcus aureus	Staphylococcus aureus (1280)	Staphylococcus (1279)	Staphylococcaceae (90964)	Bacillales (1385)	Bacilli (91061)	Firmicutes (1239)	Bacteria (2)	-1.41455	0.382128
NZ_AP020325.1	0.0816138	0	99	417	circular	2019-09-24	Japan:Kyoto	Japan,Kyoto	35.0231	135.763		Homo sapiens		rep19_12_rep(pN315), AP003139, |rep5a_1_repSAP001(pN315), AP003139, |rep16_2_CDS6(pSJH101), CP000737,		30220	29.1496	Staphylococcus aureus	Staphylococcus aureus (1280)	Staphylococcus (1279)	Staphylococcaceae (90964)	Bacillales (1385)	Bacilli (91061)	Firmicutes (1239)	Bacteria (2)	-1.28611	0.464768
NZ_CP080004.1	0.0824989	0	97	418	circular	2021-07-29	China:Kurle	China,Kurle	41.7239	86.1735		cattle or sheep	pure culture	rep20_4_repA(SAP102A), GQ900496, |rep5a_1_repSAP001(pN315), AP003139,		34063	30.4084	Staphylococcus aureus	Staphylococcus aureus (1280)	Staphylococcus (1279)	Staphylococcaceae (90964)	Bacillales (1385)	Bacilli (91061)	Firmicutes (1239)	Bacteria (2)	-0.998122	-0.213164
NC_022126.1	0.0824989	0	97	419	linear	2013-08-22								rep20_3_rep(pTW20), FN433597,		20449	35.0237	Staphylococcus aureus subsp. aureus 55/2053	Staphylococcus aureus (1280)	Staphylococcus (1279)	Staphylococcaceae (90964)	Bacillales (1385)	Bacilli (91061)	Firmicutes (1239)	Bacteria (2)	-1.39954	0.076261
CP050006.1	0.0829489	0	96	420	circular	2020-09-24	USA:New York City		40.7903	-73.9529	blood	Homo sapiens		rep16_2_CDS6(pSJH101), CP000737, |rep19_3_CDS20(pSJH901), CP000704,		9566	27.5559	Staphylococcus aureus	Staphylococcus aureus (1280)	Staphylococcus (1279)	Staphylococcaceae (90964)	Bacillales (1385)	Bacilli (91061)	Firmicutes (1239)	Bacteria (2)	-1.645	0.390539
NC_013340.1	0.0829489	0	96	421	circular	2009-10-07								rep20_4_repA(SAP102A), GQ900496, |rep5a_1_repSAP001(pN315), AP003139,		35114	30.2814	Staphylococcus aureus	Staphylococcus aureus (1280)	Staphylococcus (1279)	Staphylococcaceae (90964)	Bacillales (1385)	Bacilli (91061)	Firmicutes (1239)	Bacteria (2)	-1.011	-0.198852
NZ_CP026065.1	0.0834041	0	95	422	not-set	2018-01-18					wound	Homo sapiens		rep20_4_repA(SAP102A), GQ900496, |rep5a_1_repSAP001(pN315), AP003139,		45039	30.9621	Staphylococcus aureus	Staphylococcus aureus (1280)	Staphylococcus (1279)	Staphylococcaceae (90964)	Bacillales (1385)	Bacilli (91061)	Firmicutes (1239)	Bacteria (2)	-1.02659	-0.200092
NC_019009.1	0.0834041	0	95	423	circular	2012-10-26								rep20_4_repA(SAP102A), GQ900496, |rep5a_1_repSAP001(pN315), AP003139,		35508	30.3537	Staphylococcus aureus	Staphylococcus aureus (1280)	Staphylococcus (1279)	Staphylococcaceae (90964)	Bacillales (1385)	Bacilli (91061)	Firmicutes (1239)	Bacteria (2)	-1.0315	-0.203498
NC_018965.1	0.0834041	0	95	424	circular	2012-10-26								rep5a_1_repSAP001(pN315), AP003139, |rep20_4_repA(SAP102A), GQ900496,		35510	30.352	Staphylococcus aureus	Staphylococcus aureus (1280)	Staphylococcus (1279)	Staphylococcaceae (90964)	Bacillales (1385)	Bacilli (91061)	Firmicutes (1239)	Bacteria (2)	-1.00031	-0.18423
NZ_CP028469.1	0.0838645	0	94	425	circular	2018-06-07	Italy: Rome		41.54	12.3	left-sided endocarditis	Homo sapiens		rep20_4_repA(SAP102A), GQ900496, |rep5a_1_repSAP001(pN315), AP003139,		34104	30.2809	Staphylococcus aureus	Staphylococcus aureus (1280)	Staphylococcus (1279)	Staphylococcaceae (90964)	Bacillales (1385)	Bacilli (91061)	Firmicutes (1239)	Bacteria (2)	-0.994811	-0.215538
NZ_AP020314.1	0.0848014	0	92	426	circular	2019-09-24	Japan:Kyoto	Japan,Kyoto	35.0231	135.763		Homo sapiens		rep5a_1_repSAP001(pN315), AP003139, |rep16_2_CDS6(pSJH101), CP000737, |rep19_3_CDS20(pSJH901), CP000704,		34268	29.3598	Staphylococcus aureus	Staphylococcus aureus (1280)	Staphylococcus (1279)	Staphylococcaceae (90964)	Bacillales (1385)	Bacilli (91061)	Firmicutes (1239)	Bacteria (2)	-1.359	0.448819
NC_010419.1	0.0848014	0	92	427	circular	2008-03-25								rep16_2_CDS6(pSJH101), CP000737, |rep5a_1_repSAP001(pN315), AP003139, |rep19_12_rep(pN315), AP003139,		35380	29.5082	Staphylococcus aureus	Staphylococcus aureus (1280)	Staphylococcus (1279)	Staphylococcaceae (90964)	Bacillales (1385)	Bacilli (91061)	Firmicutes (1239)	Bacteria (2)	-1.34143	0.44279
NZ_CP043303.1	0.0848014	0	92	428	circular	2019-09-15	USA: ME	USA,ME	45.7091	-68.859		Homo sapiens	whole organism	rep20_12_repA(SAP105B), GQ900453, |rep22_1a_repB(pUB110), X03408, |rep16_2_CDS6(pSJH101), CP000737, |rep19_3_CDS20(pSJH901), CP000704,		40628	29.4723	Staphylococcus aureus	Staphylococcus aureus (1280)	Staphylococcus (1279)	Staphylococcaceae (90964)	Bacillales (1385)	Bacilli (91061)	Firmicutes (1239)	Bacteria (2)	-1.8485	0.141834
NZ_AP020319.1	0.0848014	0	92	429	circular	2019-09-24	Japan:Kyoto	Japan,Kyoto	35.0231	135.763		Homo sapiens		rep19_12_rep(pN315), AP003139, |rep5a_1_repSAP001(pN315), AP003139, |rep16_2_CDS6(pSJH101), CP000737,		34268	29.3598	Staphylococcus aureus	Staphylococcus aureus (1280)	Staphylococcus (1279)	Staphylococcaceae (90964)	Bacillales (1385)	Bacilli (91061)	Firmicutes (1239)	Bacteria (2)	-1.30939	0.461181
NZ_CP007500.1	0.0852783	0	91	430	circular	2015-02-17								rep20_3_rep(pTW20), FN433597,		32406	29.4945	Staphylococcus aureus	Staphylococcus aureus (1280)	Staphylococcus (1279)	Staphylococcaceae (90964)	Bacillales (1385)	Bacilli (91061)	Firmicutes (1239)	Bacteria (2)	-1.41052	0.114517
NZ_CP029167.1	0.0852783	0	91	431	linear	2018-05-12	Australia: New South Wales		-32.054	150.859	Vet Hospital	Homo sapiens		rep20_3_rep(pTW20), FN433597,		27887	29.3936	Staphylococcus aureus	Staphylococcus aureus (1280)	Staphylococcus (1279)	Staphylococcaceae (90964)	Bacillales (1385)	Bacilli (91061)	Firmicutes (1239)	Bacteria (2)	-1.41406	0.113367
CP049995.1	0.0862491	0	89	432	circular	2020-09-24	USA:New York City		40.7903	-73.9529	blood	Homo sapiens		rep16_2_CDS6(pSJH101), CP000737, |rep19_3_CDS20(pSJH901), CP000704, |rep20_12_repA(SAP105B), GQ900453, |rep21_26_rep(pSK108), GQ900464, |repUS22_1_rep(SAP015B), GQ900502, |rep22_1a_repB(pUB110), X03408,		39218	29.4737	Staphylococcus aureus	Staphylococcus aureus (1280)	Staphylococcus (1279)	Staphylococcaceae (90964)	Bacillales (1385)	Bacilli (91061)	Firmicutes (1239)	Bacteria (2)	-2.00629	0.179423
NC_013347.1	0.0877506	0	86	433	circular	2009-10-07								rep20_9_repA(SAP055A), GQ900414,		22694	34.7449	Staphylococcus aureus	Staphylococcus aureus (1280)	Staphylococcus (1279)	Staphylococcaceae (90964)	Bacillales (1385)	Bacilli (91061)	Firmicutes (1239)	Bacteria (2)	-1.40006	0.0884126
CP027496.1	0.0887833	0	84	434	linear	2018-03-19	Brazil: Rio de Janeiro		-22.8951	-43.2431	Femural surgical wound	Homo sapiens		rep16_3_rep(pSaa6159), CP002115, |rep5a_1_repSAP001(pN315), AP003139,		18911	28.2745	Staphylococcus aureus	Staphylococcus aureus (1280)	Staphylococcus (1279)	Staphylococcaceae (90964)	Bacillales (1385)	Bacilli (91061)	Firmicutes (1239)	Bacteria (2)	-0.967476	0.400063
CP049992.1	0.0887833	0	84	435	circular	2020-09-24	USA:New York City		40.7903	-73.9529	blood	Homo sapiens		rep16_2_CDS6(pSJH101), CP000737, |rep19_3_CDS20(pSJH901), CP000704, |rep20_12_repA(SAP105B), GQ900453, |rep22_1a_repB(pUB110), X03408,		84043	30.2	Staphylococcus aureus	Staphylococcus aureus (1280)	Staphylococcus (1279)	Staphylococcaceae (90964)	Bacillales (1385)	Bacilli (91061)	Firmicutes (1239)	Bacteria (2)	-1.9865	0.231654
NZ_CP070987.1	0.0893096	0	83	436	circular	2021-03-05								rep5a_1_repSAP001(pN315), AP003139, |rep16_1_CDS8(pSAS), BX571858,		19830	28.1997	Staphylococcus aureus	Staphylococcus aureus (1280)	Staphylococcus (1279)	Staphylococcaceae (90964)	Bacillales (1385)	Bacilli (91061)	Firmicutes (1239)	Bacteria (2)	-0.907994	0.423767
CP051951.1	0.0898429	0	82	437	circular	2020-09-24	USA:New York City		40.7903	-73.9529	blood	Homo sapiens		rep20_13_repA(p11819p97), CP003193, |rep39_2_repA(SAP016A), GQ900381, |rep10_2_CDS1(pIM13), M13761, |rep16_2_CDS6(pSJH101), CP000737, |rep19_3_CDS20(pSJH901), CP000704,		47049	29.4735	Staphylococcus aureus	Staphylococcus aureus (1280)	Staphylococcus (1279)	Staphylococcaceae (90964)	Bacillales (1385)	Bacilli (91061)	Firmicutes (1239)	Bacteria (2)	-1.70784	0.0915134
CP049373.1	0.0903831	0	81	438	circular	2020-09-24	USA:New York City		40.7903	-73.9529	blood	Homo sapiens		rep16_3_rep(pSaa6159), CP002115, |rep5a_1_repSAP001(pN315), AP003139,		19760	28.2895	Staphylococcus aureus	Staphylococcus aureus (1280)	Staphylococcus (1279)	Staphylococcaceae (90964)	Bacillales (1385)	Bacilli (91061)	Firmicutes (1239)	Bacteria (2)	-0.947432	0.44253
NZ_CP068144.1	0.0903831	0	81	439	circular	2021-01-26	Germany:Langen	Germany,Langen	49.9927	8.66717				rep5a_1_repSAP001(pN315), AP003139, |rep16_3_rep(pSaa6159), CP002115,		19758	28.2974	Staphylococcus aureus	Staphylococcus aureus (1280)	Staphylococcus (1279)	Staphylococcaceae (90964)	Bacillales (1385)	Bacilli (91061)	Firmicutes (1239)	Bacteria (2)	-0.940723	0.410147
NZ_CP047022.1	0.0903831	0	81	440	circular	2020-03-02	Denmark		55.65	12.47	Hospital ward	Homo sapiens		rep16_3_rep(pSaa6159), CP002115, |rep5a_1_repSAP001(pN315), AP003139,		19760	28.2844	Staphylococcus aureus	Staphylococcus aureus (1280)	Staphylococcus (1279)	Staphylococcaceae (90964)	Bacillales (1385)	Bacilli (91061)	Firmicutes (1239)	Bacteria (2)	-0.936667	0.437824
NZ_CP038230.1	0.0909306	0	80	441	circular	2020-05-06	China: Zhejiang, Wenzhou		27.99	120.68	sperm	Homo sapiens		rep16_3_rep(pSaa6159), CP002115, |rep5a_1_repSAP001(pN315), AP003139,		19758	28.2822	Staphylococcus aureus	Staphylococcus aureus (1280)	Staphylococcus (1279)	Staphylococcaceae (90964)	Bacillales (1385)	Bacilli (91061)	Firmicutes (1239)	Bacteria (2)	-0.88699	0.4231
NZ_LC377540.1	0.0914855	0	79	442	circular	2020-08-04								rep19_3_CDS20(pSJH901), CP000704, |rep5a_2_unknown(p21), AF128883, |rep16_2_CDS6(pSJH101), CP000737,		39235	30.4422	Staphylococcus aureus	Staphylococcus aureus (1280)	Staphylococcus (1279)	Staphylococcaceae (90964)	Bacillales (1385)	Bacilli (91061)	Firmicutes (1239)	Bacteria (2)	-1.11584	0.476728
NZ_CP080002.1	0.0914855	0	79	443	circular	2021-07-29	China:Kurle	China,Kurle	41.7239	86.1735		cattle or sheep	pure culture	rep5a_1_repSAP001(pN315), AP003139, |rep16_1_CDS8(pSAS), BX571858,		20653	28.3881	Staphylococcus aureus	Staphylococcus aureus (1280)	Staphylococcus (1279)	Staphylococcaceae (90964)	Bacillales (1385)	Bacilli (91061)	Firmicutes (1239)	Bacteria (2)	-0.948624	0.430139
NC_005951.1	0.0914855	0	79	444	circular	2004-06-23								rep5a_1_repSAP001(pN315), AP003139, |rep16_1_CDS8(pSAS), BX571858,		20652	28.3653	Staphylococcus aureus subsp. aureus MSSA476	Staphylococcus aureus (1280)	Staphylococcus (1279)	Staphylococcaceae (90964)	Bacillales (1385)	Bacilli (91061)	Firmicutes (1239)	Bacteria (2)	-0.944678	0.43868
NC_013293.1	0.0914855	0	79	445	circular	2012-10-26								rep16_3_rep(pSaa6159), CP002115, |rep5a_1_repSAP001(pN315), AP003139,		20730	28.3695	Staphylococcus aureus	Staphylococcus aureus (1280)	Staphylococcus (1279)	Staphylococcaceae (90964)	Bacillales (1385)	Bacilli (91061)	Firmicutes (1239)	Bacteria (2)	-0.925433	0.43967
NZ_CP017681.1	0.0914855	0	79	446	circular	2017-10-25	USA:IL	USA,IL	40.0797	-89.4337	bakery environment - assembly production room			rep16_1_CDS8(pSAS), BX571858, |rep5a_1_repSAP001(pN315), AP003139,		20653	28.3784	Staphylococcus aureus	Staphylococcus aureus (1280)	Staphylococcus (1279)	Staphylococcaceae (90964)	Bacillales (1385)	Bacilli (91061)	Firmicutes (1239)	Bacteria (2)	-0.934425	0.438866
NC_013301.1	0.0914855	0	79	447	circular	2012-10-26								rep5a_1_repSAP001(pN315), AP003139, |rep16_1_CDS8(pSAS), BX571858,		20672	28.3862	Staphylococcus aureus	Staphylococcus aureus (1280)	Staphylococcus (1279)	Staphylococcaceae (90964)	Bacillales (1385)	Bacilli (91061)	Firmicutes (1239)	Bacteria (2)	-0.95727	0.407037
NC_013290.1	0.0914855	0	79	448	circular	2012-10-26								rep16_1_CDS8(pSAS), BX571858, |rep5a_1_repSAP001(pN315), AP003139,		20653	28.3688	Staphylococcus aureus	Staphylococcus aureus (1280)	Staphylococcus (1279)	Staphylococcaceae (90964)	Bacillales (1385)	Bacilli (91061)	Firmicutes (1239)	Bacteria (2)	-0.942385	0.432049
NZ_CP019564.1	0.0914855	0	79	449	circular	2017-02-11	China:Hangzhou		30.26	120.2	skin	Homo sapiens		rep5a_1_repSAP001(pN315), AP003139, |rep16_3_rep(pSaa6159), CP002115,		20658	28.3716	Staphylococcus aureus	Staphylococcus aureus (1280)	Staphylococcus (1279)	Staphylococcaceae (90964)	Bacillales (1385)	Bacilli (91061)	Firmicutes (1239)	Bacteria (2)	-0.93982	0.451503
NZ_MH785247.1	0.0914855	0	79	450	circular	2020-06-03	Poland: Wroclaw	Poland,Wroclaw	51.1263	16.9782	deep wounds and lesions	Farmed turkey	whole organism	rep5a_1_repSAP001(pN315), AP003139, |rep16_1_CDS8(pSAS), BX571858,		20630	28.3762	Staphylococcus aureus	Staphylococcus aureus (1280)	Staphylococcus (1279)	Staphylococcaceae (90964)	Bacillales (1385)	Bacilli (91061)	Firmicutes (1239)	Bacteria (2)	-0.955314	0.411158
NZ_MH785254.1	0.0914855	0	79	451	circular	2020-06-03	Poland: Wroclaw	Poland,Wroclaw	51.1263	16.9782	Broiler chicken	Gallus gallus	whole organism	rep5a_1_repSAP001(pN315), AP003139, |rep16_1_CDS8(pSAS), BX571858,		20653	28.3784	Staphylococcus aureus	Staphylococcus aureus (1280)	Staphylococcus (1279)	Staphylococcaceae (90964)	Bacillales (1385)	Bacilli (91061)	Firmicutes (1239)	Bacteria (2)	-0.941996	0.43688
CP051940.1	0.0914855	0	79	452	circular	2020-09-24	USA:New York City		40.7903	-73.9529	blood	Homo sapiens		rep16_1_CDS8(pSAS), BX571858, |rep5a_1_repSAP001(pN315), AP003139,		20650	28.368	Staphylococcus aureus	Staphylococcus aureus (1280)	Staphylococcus (1279)	Staphylococcaceae (90964)	Bacillales (1385)	Bacilli (91061)	Firmicutes (1239)	Bacteria (2)	-0.961175	0.41617
NZ_CP047838.1	0.0914855	0	79	453	circular	2020-01-23						Homo sapiens		rep5a_1_repSAP001(pN315), AP003139, |rep16_1_CDS8(pSAS), BX571858,		20654	28.3771	Staphylococcus aureus	Staphylococcus aureus (1280)	Staphylococcus (1279)	Staphylococcaceae (90964)	Bacillales (1385)	Bacilli (91061)	Firmicutes (1239)	Bacteria (2)	-0.955043	0.424383
NZ_CP047846.1	0.0914855	0	79	454	circular	2020-01-23						Homo sapiens		rep5a_1_repSAP001(pN315), AP003139, |rep16_1_CDS8(pSAS), BX571858,		20651	28.3812	Staphylococcus aureus	Staphylococcus aureus (1280)	Staphylococcus (1279)	Staphylococcaceae (90964)	Bacillales (1385)	Bacilli (91061)	Firmicutes (1239)	Bacteria (2)	-0.925293	0.431917
NZ_CP047925.1	0.0914855	0	79	455	circular	2021-05-13	China:Hangzhou		30.3	120.2	pus	Homo sapiens		rep19_3_CDS20(pSJH901), CP000704, |rep16_2_CDS6(pSJH101), CP000737, |rep5a_2_unknown(p21), AF128883,		39227	30.4408	Staphylococcus aureus	Staphylococcus aureus (1280)	Staphylococcus (1279)	Staphylococcaceae (90964)	Bacillales (1385)	Bacilli (91061)	Firmicutes (1239)	Bacteria (2)	-1.08683	0.487666
CP049391.1	0.0914855	0	79	456	circular	2020-09-24	USA:New York City		40.7903	-73.9529	blood	Homo sapiens		rep16_1_CDS8(pSAS), BX571858, |rep5a_1_repSAP001(pN315), AP003139,		20639	28.3686	Staphylococcus aureus	Staphylococcus aureus (1280)	Staphylococcus (1279)	Staphylococcaceae (90964)	Bacillales (1385)	Bacilli (91061)	Firmicutes (1239)	Bacteria (2)	-0.960944	0.425472
NZ_CP047923.1	0.0914855	0	79	457	circular	2021-05-13	China:Hangzhou		30.3	120.2	Secretions	Homo sapiens		rep5a_2_unknown(p21), AF128883, |rep19_3_CDS20(pSJH901), CP000704, |rep16_2_CDS6(pSJH101), CP000737,		39227	30.4357	Staphylococcus aureus	Staphylococcus aureus (1280)	Staphylococcus (1279)	Staphylococcaceae (90964)	Bacillales (1385)	Bacilli (91061)	Firmicutes (1239)	Bacteria (2)	-1.10343	0.488394
NC_005011.1	0.0914855	0	79	458	circular	2003-07-08								rep5a_1_repSAP001(pN315), AP003139, |rep16_1_CDS8(pSAS), BX571858,		20654	28.3771	Staphylococcus aureus	Staphylococcus aureus (1280)	Staphylococcus (1279)	Staphylococcaceae (90964)	Bacillales (1385)	Bacilli (91061)	Firmicutes (1239)	Bacteria (2)	-0.956842	0.437811
NZ_CP024999.1	0.0920479	0	78	459	circular	2017-12-07	Denmark		55.66	12.58	Infection	Homo sapiens		rep16_3_rep(pSaa6159), CP002115, |rep5a_1_repSAP001(pN315), AP003139,		20730	28.3502	Staphylococcus aureus	Staphylococcus aureus (1280)	Staphylococcus (1279)	Staphylococcaceae (90964)	Bacillales (1385)	Bacilli (91061)	Firmicutes (1239)	Bacteria (2)	-0.964264	0.414787
AP024319.1	0.0920479	0	78	460	circular	2021-01-15	Japan	Japan	36.5748	139.239		Homo sapiens		rep5a_1_repSAP001(pN315), AP003139, |rep16_3_rep(pSaa6159), CP002115,		20722	28.3708	Staphylococcus aureus	Staphylococcus aureus (1280)	Staphylococcus (1279)	Staphylococcaceae (90964)	Bacillales (1385)	Bacilli (91061)	Firmicutes (1239)	Bacteria (2)	-0.923772	0.439627
NZ_CP080005.1	0.0920479	0	78	461	circular	2021-07-29	China:Kurle	China,Kurle	41.7239	86.1735		cattle or sheep	pure culture	rep16_3_rep(pSaa6159), CP002115, |rep5a_1_repSAP001(pN315), AP003139,		20708	28.3562	Staphylococcus aureus	Staphylococcus aureus (1280)	Staphylococcus (1279)	Staphylococcaceae (90964)	Bacillales (1385)	Bacilli (91061)	Firmicutes (1239)	Bacteria (2)	-0.929121	0.426756
NC_013313.1	0.0920479	0	78	462	circular	2012-10-26								rep16_3_rep(pSaa6159), CP002115, |rep5a_1_repSAP001(pN315), AP003139,		20730	28.3695	Staphylococcus aureus	Staphylococcus aureus (1280)	Staphylococcus (1279)	Staphylococcaceae (90964)	Bacillales (1385)	Bacilli (91061)	Firmicutes (1239)	Bacteria (2)	-0.960911	0.409189
NC_013304.1	0.0920479	0	78	463	circular	2012-10-26								rep5a_1_repSAP001(pN315), AP003139, |rep16_3_rep(pSaa6159), CP002115,		20729	28.3757	Staphylococcus aureus	Staphylococcus aureus (1280)	Staphylococcus (1279)	Staphylococcaceae (90964)	Bacillales (1385)	Bacilli (91061)	Firmicutes (1239)	Bacteria (2)	-0.903664	0.440724
NC_013303.1	0.0920479	0	78	464	circular	2012-10-26								rep5a_1_repSAP001(pN315), AP003139, |rep16_1_CDS8(pSAS), BX571858,		20653	28.3833	Staphylococcus aureus	Staphylococcus aureus (1280)	Staphylococcus (1279)	Staphylococcaceae (90964)	Bacillales (1385)	Bacilli (91061)	Firmicutes (1239)	Bacteria (2)	-0.966603	0.470779
NC_017339.1	0.0920479	0	78	465	circular	2012-04-18								rep5a_1_repSAP001(pN315), AP003139, |rep16_3_rep(pSaa6159), CP002115,		20730	28.3599	Staphylococcus aureus subsp. aureus JKD6159	Staphylococcus aureus (1280)	Staphylococcus (1279)	Staphylococcaceae (90964)	Bacillales (1385)	Bacilli (91061)	Firmicutes (1239)	Bacteria (2)	-0.943047	0.415817
NZ_CP031671.1	0.0920479	0	78	466	circular	2018-09-02	Germany		51.9636	7.6132	blood	Homo sapiens	Microbe	rep7a_16_repC(Cassette), AB037671, |rep20_3_rep(pTW20), FN433597,		18320	30.9007	Staphylococcus aureus	Staphylococcus aureus (1280)	Staphylococcus (1279)	Staphylococcaceae (90964)	Bacillales (1385)	Bacilli (91061)	Firmicutes (1239)	Bacteria (2)	-1.13036	-0.344553
NZ_CP031668.1	0.0920479	0	78	467	circular	2018-09-02	Germany		51.9636	7.6132	nares	Homo sapiens	Microbe	rep7a_16_repC(Cassette), AB037671, |rep20_3_rep(pTW20), FN433597,		18320	30.9007	Staphylococcus aureus	Staphylococcus aureus (1280)	Staphylococcus (1279)	Staphylococcaceae (90964)	Bacillales (1385)	Bacilli (91061)	Firmicutes (1239)	Bacteria (2)	-1.14273	-0.326767
CP049444.1	0.0920479	0	78	468	circular	2020-09-24	USA:New York City		40.7903	-73.9529	blood	Homo sapiens		rep5a_1_repSAP001(pN315), AP003139, |rep16_3_rep(pSaa6159), CP002115,		20722	28.3226	Staphylococcus aureus	Staphylococcus aureus (1280)	Staphylococcus (1279)	Staphylococcaceae (90964)	Bacillales (1385)	Bacilli (91061)	Firmicutes (1239)	Bacteria (2)	-0.928387	0.467354
NZ_CP029083.1	0.0920479	0	78	469	circular	2018-05-02								rep5a_1_repSAP001(pN315), AP003139, |rep16_3_rep(pSaa6159), CP002115,		20730	28.3695	Staphylococcus aureus	Staphylococcus aureus (1280)	Staphylococcus (1279)	Staphylococcaceae (90964)	Bacillales (1385)	Bacilli (91061)	Firmicutes (1239)	Bacteria (2)	-0.920789	0.462021
NZ_CP042287.1	0.0920479	0	78	470	circular	2019-08-12	USA: Oklahoma		36.154	-95.9928	retail beef liver			rep5a_1_repSAP001(pN315), AP003139, |rep16_1_CDS8(pSAS), BX571858,		21570	28.1131	Staphylococcus argenteus	Staphylococcus argenteus (985002)	Staphylococcus (1279)	Staphylococcaceae (90964)	Bacillales (1385)	Bacilli (91061)	Firmicutes (1239)	Bacteria (2)	-0.959298	0.416609
NZ_CP047844.1	0.0920479	0	78	471	circular	2020-01-23						Homo sapiens		rep5a_1_repSAP001(pN315), AP003139, |rep16_3_rep(pSaa6159), CP002115,		20730	28.3647	Staphylococcus aureus	Staphylococcus aureus (1280)	Staphylococcus (1279)	Staphylococcaceae (90964)	Bacillales (1385)	Bacilli (91061)	Firmicutes (1239)	Bacteria (2)	-0.944289	0.426252
NZ_CP047827.1	0.0920479	0	78	472	circular	2020-01-23						Homo sapiens		rep5a_1_repSAP001(pN315), AP003139, |rep16_3_rep(pSaa6159), CP002115,		20731	28.3778	Staphylococcus aureus	Staphylococcus aureus (1280)	Staphylococcus (1279)	Staphylococcaceae (90964)	Bacillales (1385)	Bacilli (91061)	Firmicutes (1239)	Bacteria (2)	-0.950549	0.417551
NZ_CP022719.1	0.0920479	0	78	473	circular	2018-08-07	Germany		51.9636	7.6132	blood	Homo sapiens		rep5a_1_repSAP001(pN315), AP003139, |rep16_3_rep(pSaa6159), CP002115,		20730	28.3695	Staphylococcus aureus	Staphylococcus aureus (1280)	Staphylococcus (1279)	Staphylococcaceae (90964)	Bacillales (1385)	Bacilli (91061)	Firmicutes (1239)	Bacteria (2)	-0.941491	0.428831
NZ_CP047812.1	0.0920479	0	78	474	circular	2020-01-23						Homo sapiens		rep5a_1_repSAP001(pN315), AP003139, |rep16_3_rep(pSaa6159), CP002115,		20730	28.3647	Staphylococcus aureus	Staphylococcus aureus (1280)	Staphylococcus (1279)	Staphylococcaceae (90964)	Bacillales (1385)	Bacilli (91061)	Firmicutes (1239)	Bacteria (2)	-0.878801	0.379964
NZ_CP047829.1	0.0920479	0	78	475	circular	2020-01-23						Homo sapiens		rep5a_1_repSAP001(pN315), AP003139, |rep16_3_rep(pSaa6159), CP002115,		20730	28.3695	Staphylococcus aureus	Staphylococcus aureus (1280)	Staphylococcus (1279)	Staphylococcaceae (90964)	Bacillales (1385)	Bacilli (91061)	Firmicutes (1239)	Bacteria (2)	-0.942963	0.430082
AP024316.1	0.0920479	0	78	476	circular	2021-01-15	South Korea	South Korea	36.5582	127.941		Homo sapiens		rep5a_1_repSAP001(pN315), AP003139, |rep16_3_rep(pSaa6159), CP002115,		20731	28.373	Staphylococcus aureus	Staphylococcus aureus (1280)	Staphylococcus (1279)	Staphylococcaceae (90964)	Bacillales (1385)	Bacilli (91061)	Firmicutes (1239)	Bacteria (2)	-0.936218	0.433092
NZ_CP019575.1	0.0926182	0	77	477	circular	2017-11-29	USA	USA	39.7837	-100.446		Homo sapiens	whole organism	rep5a_1_repSAP001(pN315), AP003139,		20644	28.3763	Staphylococcus aureus	Staphylococcus aureus (1280)	Staphylococcus (1279)	Staphylococcaceae (90964)	Bacillales (1385)	Bacilli (91061)	Firmicutes (1239)	Bacteria (2)	-0.964498	0.414907
NZ_CP012973.1	0.0926182	0	77	478	circular	2016-04-07	France	France	46.6034	1.88833	26-year old man with an implant associated osteitis	Homo sapiens	whole organism	rep5a_1_repSAP001(pN315), AP003139, |rep16_3_rep(pSaa6159), CP002115,		20633	28.3914	Staphylococcus aureus	Staphylococcus aureus (1280)	Staphylococcus (1279)	Staphylococcaceae (90964)	Bacillales (1385)	Bacilli (91061)	Firmicutes (1239)	Bacteria (2)	-0.945181	0.428612
CP030497.1	0.0926182	0	77	479	circular	2019-10-10	USA:New York City		40.7903	-73.9529	blood	Homo sapiens		rep7a_15_repC(pS0385p1), AM990993, |rep16_2_CDS6(pSJH101), CP000737, |rep19_3_CDS20(pSJH901), CP000704, |rep24a_1_rep(pWBG745), GQ900389,		54102	29.9028	Staphylococcus aureus	Staphylococcus aureus (1280)	Staphylococcus (1279)	Staphylococcaceae (90964)	Bacillales (1385)	Bacilli (91061)	Firmicutes (1239)	Bacteria (2)	-1.9209	0.345404
NZ_CP012971.1	0.0926182	0	77	480	circular	2016-04-07	France	France	46.6034	1.88833	26-year old man with an implant associated osteitis	Homo sapiens	whole organism	rep5a_1_repSAP001(pN315), AP003139, |rep16_3_rep(pSaa6159), CP002115,		20633	28.3866	Staphylococcus aureus	Staphylococcus aureus (1280)	Staphylococcus (1279)	Staphylococcaceae (90964)	Bacillales (1385)	Bacilli (91061)	Firmicutes (1239)	Bacteria (2)	-0.926759	0.440046
NZ_CP012980.1	0.0926182	0	77	481	circular	2016-04-07	France	France	46.6034	1.88833	83-year old woman with a hip prosthesis infection	Homo sapiens	whole organism	rep5a_1_repSAP001(pN315), AP003139, |rep16_3_rep(pSaa6159), CP002115,		20720	28.3687	Staphylococcus aureus	Staphylococcus aureus (1280)	Staphylococcus (1279)	Staphylococcaceae (90964)	Bacillales (1385)	Bacilli (91061)	Firmicutes (1239)	Bacteria (2)	-0.928921	0.44822
NZ_CP043844.1	0.0926182	0	77	482	circular	2020-01-02	South Korea: Daegu		35.93	128.58	urine	Homo sapiens		rep5a_1_repSAP001(pN315), AP003139, |rep16_3_rep(pSaa6159), CP002115,		20729	28.3661	Staphylococcus aureus	Staphylococcus aureus (1280)	Staphylococcus (1279)	Staphylococcaceae (90964)	Bacillales (1385)	Bacilli (91061)	Firmicutes (1239)	Bacteria (2)	-0.936594	0.436866
CP051930.1	0.0931964	0	76	483	circular	2020-09-24	USA:New York City		40.7903	-73.9529	blood	Homo sapiens		rep19_3_CDS20(pSJH901), CP000704, |rep16_2_CDS6(pSJH101), CP000737, |rep7a_15_repC(pS0385p1), AM990993, |rep24a_1_rep(pWBG745), GQ900389,		70459	30.2431	Staphylococcus aureus	Staphylococcus aureus (1280)	Staphylococcus (1279)	Staphylococcaceae (90964)	Bacillales (1385)	Bacilli (91061)	Firmicutes (1239)	Bacteria (2)	-1.89774	0.301296
NZ_CP016854.1	0.0931964	0	76	484	circular	2018-05-31	USA: Ft. Benning, Georgia		32.3913	-84.8229	Nose from military trainee	Homo sapiens		rep39_2_repA(SAP016A), GQ900381, |rep19_3_CDS20(pSJH901), CP000704, |rep16_2_CDS6(pSJH101), CP000737,		53799	29.6641	Staphylococcus aureus	Staphylococcus aureus (1280)	Staphylococcus (1279)	Staphylococcaceae (90964)	Bacillales (1385)	Bacilli (91061)	Firmicutes (1239)	Bacteria (2)	-2.04578	0.228419
CP045475.1	0.0931964	0	76	485	circular	2020-07-14	Australia	Australia	-24.7761	134.755	CA-MRSA blood site	Homo sapiens	clinical sample	rep16_1_CDS8(pSAS), BX571858, |rep5a_1_repSAP001(pN315), AP003139,		20622	28.3775	Staphylococcus aureus	Staphylococcus aureus (1280)	Staphylococcus (1279)	Staphylococcaceae (90964)	Bacillales (1385)	Bacilli (91061)	Firmicutes (1239)	Bacteria (2)	-0.962736	0.409985
NC_005127.1	0.0937829	0	75	486	circular	2003-10-09								rep19a_1_repA(pUB101), NC005127,		21845	29.0959	Staphylococcus aureus	Staphylococcus aureus (1280)	Staphylococcus (1279)	Staphylococcaceae (90964)	Bacillales (1385)	Bacilli (91061)	Firmicutes (1239)	Bacteria (2)	-1.73252	-0.081537
NC_017350.1	0.0962153	0	71	487	linear	2012-05-01						Homo sapiens		rep20_13_repA(p11819p97), CP003193,		22317	29.0586	Staphylococcus aureus subsp. aureus 11819-97	Staphylococcus aureus (1280)	Staphylococcus (1279)	Staphylococcaceae (90964)	Bacillales (1385)	Bacilli (91061)	Firmicutes (1239)	Bacteria (2)	-1.36908	-0.0934715
NZ_LR130510.1	0.0968463	0	70	488	linear	2019-01-10					blood			rep5a_1_repSAP001(pN315), AP003139, |rep16_3_rep(pSaa6159), CP002115,		24885	28.8608	Staphylococcus aureus	Staphylococcus aureus (1280)	Staphylococcus (1279)	Staphylococcaceae (90964)	Bacillales (1385)	Bacilli (91061)	Firmicutes (1239)	Bacteria (2)	-0.963537	0.355094
NZ_CP031272.1	0.0968463	0	70	489	circular	2019-08-06	Brazil		-22.1258	-47.6628	Buffalo milk			rep20_13_repA(p11819p97), CP003193, |rep13_14_rep(pPI2), AB125342,		28583	29.4686	Staphylococcus caprae	Staphylococcus caprae (29380)	Staphylococcus (1279)	Staphylococcaceae (90964)	Bacillales (1385)	Bacilli (91061)	Firmicutes (1239)	Bacteria (2)	-1.84371	-0.147026
NZ_CP062470.1	0.0974869	0	69	490	circular	2020-11-04	India:Madurai		9.93	78.12	eye	Homo sapiens		rep5a_1_repSAP001(pN315), AP003139, |rep16_3_rep(pSaa6159), CP002115,		28703	29.0248	Staphylococcus aureus	Staphylococcus aureus (1280)	Staphylococcus (1279)	Staphylococcaceae (90964)	Bacillales (1385)	Bacilli (91061)	Firmicutes (1239)	Bacteria (2)	-0.912955	0.447223
NZ_CP062466.1	0.0981375	0	68	491	circular	2020-11-04	India:Madurai		9.93	78.12	eye	Homo sapiens		rep5a_1_repSAP001(pN315), AP003139, |rep16_3_rep(pSaa6159), CP002115,		59392	28.6823	Staphylococcus aureus	Staphylococcus aureus (1280)	Staphylococcus (1279)	Staphylococcaceae (90964)	Bacillales (1385)	Bacilli (91061)	Firmicutes (1239)	Bacteria (2)	-0.977856	0.380489
NZ_LR735442.1	0.0981375	0	68	492	linear	2019-11-22			-37.7565	145.06	clinical			rep7a_16_repC(Cassette), AB037671, |rep39_2_repA(SAP016A), GQ900381,		16034	29.1131	Staphylococcus epidermidis	Staphylococcus epidermidis (1282)	Staphylococcus (1279)	Staphylococcaceae (90964)	Bacillales (1385)	Bacilli (91061)	Firmicutes (1239)	Bacteria (2)	-1.34727	-0.210596
NZ_CP068078.1	0.0987984	0	67	493	linear	2021-01-22	Germany: Braunschweig	Germany,Braunschweig	52.2647	10.5236						4972	27.3331	Staphylococcus condimenti	Staphylococcus condimenti (70255)	Staphylococcus (1279)	Staphylococcaceae (90964)	Bacillales (1385)	Bacilli (91061)	Firmicutes (1239)	Bacteria (2)	-1.42482	0.175007
NZ_CP031887.1	0.0987984	0	67	494	circular	2019-09-15	USA:MA	USA,MA	42.3789	-72.0324	wound			repUS70_1_repA(SAP047A), GQ900405, |rep5e_1_rep(pSHaeC), AP006719, |rep39_2_repA(SAP016A), GQ900381, |rep19_3_CDS20(pSJH901), CP000704, |rep16_2_CDS6(pSJH101), CP000737, |rep5a_3_rep(pWBG752), GQ900394,		59051	29.7455	Staphylococcus aureus	Staphylococcus aureus (1280)	Staphylococcus (1279)	Staphylococcaceae (90964)	Bacillales (1385)	Bacilli (91061)	Firmicutes (1239)	Bacteria (2)	-1.29152	0.444457
AF128883.1	0.0994698	0	66	495	circular	2000-08-01								rep16_3_rep(pSaa6159), CP002115, |rep5a_2_unknown(p21), AF128883,		20719	28.5969	Staphylococcus aureus	Staphylococcus aureus (1280)	Staphylococcus (1279)	Staphylococcaceae (90964)	Bacillales (1385)	Bacilli (91061)	Firmicutes (1239)	Bacteria (2)	-0.962519	0.400015
NZ_CP010403.1	0.0994698	0	66	496	circular	2015-09-24	Greece		39.63	22.41	swab	Homo sapiens		rep20_13_repA(p11819p97), CP003193,		28895	29.6003	Staphylococcus aureus	Staphylococcus aureus (1280)	Staphylococcus (1279)	Staphylococcaceae (90964)	Bacillales (1385)	Bacilli (91061)	Firmicutes (1239)	Bacteria (2)	-1.38205	-0.180672

## Sheet: pSA2 hits
Table S4: The list of plasmid hits using Mash distance for pSA2
ACC_NUCCORE	query	distance	pvalue	shared_hashes	recid	Topology_NUCCORE	CreateDate_NUCCORE	Location_BIOSAMPLE	loc_parsed	loc_lat	loc_lng	IsolationSource_BIOSAMPLE	Host_BIOSAMPLE	SamplType_BIOSAMPLE	plasmidfinder	pmlst	Length_NUCCORE	GC_NUCCORE	taxon_name	taxon_species_name	taxon_genus_name	taxon_family_name	taxon_order_name	taxon_class_name	taxon_phylum_name	taxon_superkingdom_name	D1	D2
NZ_CP047022.1	pSA2	9.55247e-05	0	996	1	circular	2020-03-02	Denmark		55.65	12.47	Hospital ward	Homo sapiens		rep16_3_rep(pSaa6159), CP002115, |rep5a_1_repSAP001(pN315), AP003139,		19760	28.2844	Staphylococcus aureus	Staphylococcus aureus (1280)	Staphylococcus (1279)	Staphylococcaceae (90964)	Bacillales (1385)	Bacilli (91061)	Firmicutes (1239)	Bacteria (2)	-0.936667	0.437824
CP049373.1	pSA2	0.000167546	0	993	2	circular	2020-09-24	USA:New York City		40.7903	-73.9529	blood	Homo sapiens		rep16_3_rep(pSaa6159), CP002115, |rep5a_1_repSAP001(pN315), AP003139,		19760	28.2895	Staphylococcus aureus	Staphylococcus aureus (1280)	Staphylococcus (1279)	Staphylococcaceae (90964)	Bacillales (1385)	Bacilli (91061)	Firmicutes (1239)	Bacteria (2)	-0.947432	0.44253
NZ_CP068144.1	pSA2	0.000264084	0	989	3	circular	2021-01-26	Germany:Langen	Germany,Langen	49.9927	8.66717				rep5a_1_repSAP001(pN315), AP003139, |rep16_3_rep(pSaa6159), CP002115,		19758	28.2974	Staphylococcus aureus	Staphylococcus aureus (1280)	Staphylococcus (1279)	Staphylococcaceae (90964)	Bacillales (1385)	Bacilli (91061)	Firmicutes (1239)	Bacteria (2)	-0.940723	0.410147
NZ_CP038230.1	pSA2	0.000458924	0	981	4	circular	2020-05-06	China: Zhejiang, Wenzhou		27.99	120.68	sperm	Homo sapiens		rep16_3_rep(pSaa6159), CP002115, |rep5a_1_repSAP001(pN315), AP003139,		19758	28.2822	Staphylococcus aureus	Staphylococcus aureus (1280)	Staphylococcus (1279)	Staphylococcaceae (90964)	Bacillales (1385)	Bacilli (91061)	Firmicutes (1239)	Bacteria (2)	-0.88699	0.4231
CP027496.1	pSA2	0.00766986	0	741	5	linear	2018-03-19	Brazil: Rio de Janeiro		-22.8951	-43.2431	Femural surgical wound	Homo sapiens		rep16_3_rep(pSaa6159), CP002115, |rep5a_1_repSAP001(pN315), AP003139,		18911	28.2745	Staphylococcus aureus	Staphylococcus aureus (1280)	Staphylococcus (1279)	Staphylococcaceae (90964)	Bacillales (1385)	Bacilli (91061)	Firmicutes (1239)	Bacteria (2)	-0.967476	0.400063
NC_013293.1	pSA2	0.00960897	0	691	6	circular	2012-10-26								rep16_3_rep(pSaa6159), CP002115, |rep5a_1_repSAP001(pN315), AP003139,		20730	28.3695	Staphylococcus aureus	Staphylococcus aureus (1280)	Staphylococcus (1279)	Staphylococcaceae (90964)	Bacillales (1385)	Bacilli (91061)	Firmicutes (1239)	Bacteria (2)	-0.925433	0.43967
NC_017339.1	pSA2	0.00969064	0	689	7	circular	2012-04-18								rep5a_1_repSAP001(pN315), AP003139, |rep16_3_rep(pSaa6159), CP002115,		20730	28.3599	Staphylococcus aureus subsp. aureus JKD6159	Staphylococcus aureus (1280)	Staphylococcus (1279)	Staphylococcaceae (90964)	Bacillales (1385)	Bacilli (91061)	Firmicutes (1239)	Bacteria (2)	-0.943047	0.415817
AP024319.1	pSA2	0.0097316	0	688	8	circular	2021-01-15	Japan	Japan	36.5748	139.239		Homo sapiens		rep5a_1_repSAP001(pN315), AP003139, |rep16_3_rep(pSaa6159), CP002115,		20722	28.3708	Staphylococcus aureus	Staphylococcus aureus (1280)	Staphylococcus (1279)	Staphylococcaceae (90964)	Bacillales (1385)	Bacilli (91061)	Firmicutes (1239)	Bacteria (2)	-0.923772	0.439627
NZ_CP029083.1	pSA2	0.0097316	0	688	9	circular	2018-05-02								rep5a_1_repSAP001(pN315), AP003139, |rep16_3_rep(pSaa6159), CP002115,		20730	28.3695	Staphylococcus aureus	Staphylococcus aureus (1280)	Staphylococcus (1279)	Staphylococcaceae (90964)	Bacillales (1385)	Bacilli (91061)	Firmicutes (1239)	Bacteria (2)	-0.920789	0.462021
NZ_CP022719.1	pSA2	0.0097316	0	688	10	circular	2018-08-07	Germany		51.9636	7.6132	blood	Homo sapiens		rep5a_1_repSAP001(pN315), AP003139, |rep16_3_rep(pSaa6159), CP002115,		20730	28.3695	Staphylococcus aureus	Staphylococcus aureus (1280)	Staphylococcus (1279)	Staphylococcaceae (90964)	Bacillales (1385)	Bacilli (91061)	Firmicutes (1239)	Bacteria (2)	-0.941491	0.428831
NC_013313.1	pSA2	0.00977265	0	687	11	circular	2012-10-26								rep16_3_rep(pSaa6159), CP002115, |rep5a_1_repSAP001(pN315), AP003139,		20730	28.3695	Staphylococcus aureus	Staphylococcus aureus (1280)	Staphylococcus (1279)	Staphylococcaceae (90964)	Bacillales (1385)	Bacilli (91061)	Firmicutes (1239)	Bacteria (2)	-0.960911	0.409189
AP024316.1	pSA2	0.00977265	0	687	12	circular	2021-01-15	South Korea	South Korea	36.5582	127.941		Homo sapiens		rep5a_1_repSAP001(pN315), AP003139, |rep16_3_rep(pSaa6159), CP002115,		20731	28.373	Staphylococcus aureus	Staphylococcus aureus (1280)	Staphylococcus (1279)	Staphylococcaceae (90964)	Bacillales (1385)	Bacilli (91061)	Firmicutes (1239)	Bacteria (2)	-0.936218	0.433092
NC_013304.1	pSA2	0.00981378	0	686	13	circular	2012-10-26								rep5a_1_repSAP001(pN315), AP003139, |rep16_3_rep(pSaa6159), CP002115,		20729	28.3757	Staphylococcus aureus	Staphylococcus aureus (1280)	Staphylococcus (1279)	Staphylococcaceae (90964)	Bacillales (1385)	Bacilli (91061)	Firmicutes (1239)	Bacteria (2)	-0.903664	0.440724
NZ_CP047844.1	pSA2	0.00981378	0	686	14	circular	2020-01-23						Homo sapiens		rep5a_1_repSAP001(pN315), AP003139, |rep16_3_rep(pSaa6159), CP002115,		20730	28.3647	Staphylococcus aureus	Staphylococcus aureus (1280)	Staphylococcus (1279)	Staphylococcaceae (90964)	Bacillales (1385)	Bacilli (91061)	Firmicutes (1239)	Bacteria (2)	-0.944289	0.426252
NZ_CP047812.1	pSA2	0.00981378	0	686	15	circular	2020-01-23						Homo sapiens		rep5a_1_repSAP001(pN315), AP003139, |rep16_3_rep(pSaa6159), CP002115,		20730	28.3647	Staphylococcus aureus	Staphylococcus aureus (1280)	Staphylococcus (1279)	Staphylococcaceae (90964)	Bacillales (1385)	Bacilli (91061)	Firmicutes (1239)	Bacteria (2)	-0.878801	0.379964
NZ_CP024999.1	pSA2	0.00985499	0	685	16	circular	2017-12-07	Denmark		55.66	12.58	Infection	Homo sapiens		rep16_3_rep(pSaa6159), CP002115, |rep5a_1_repSAP001(pN315), AP003139,		20730	28.3502	Staphylococcus aureus	Staphylococcus aureus (1280)	Staphylococcus (1279)	Staphylococcaceae (90964)	Bacillales (1385)	Bacilli (91061)	Firmicutes (1239)	Bacteria (2)	-0.964264	0.414787
NZ_CP012971.1	pSA2	0.00985499	0	685	17	circular	2016-04-07	France	France	46.6034	1.88833	26-year old man with an implant associated osteitis	Homo sapiens	whole organism	rep5a_1_repSAP001(pN315), AP003139, |rep16_3_rep(pSaa6159), CP002115,		20633	28.3866	Staphylococcus aureus	Staphylococcus aureus (1280)	Staphylococcus (1279)	Staphylococcaceae (90964)	Bacillales (1385)	Bacilli (91061)	Firmicutes (1239)	Bacteria (2)	-0.926759	0.440046
NZ_CP047829.1	pSA2	0.00985499	0	685	18	circular	2020-01-23						Homo sapiens		rep5a_1_repSAP001(pN315), AP003139, |rep16_3_rep(pSaa6159), CP002115,		20730	28.3695	Staphylococcus aureus	Staphylococcus aureus (1280)	Staphylococcus (1279)	Staphylococcaceae (90964)	Bacillales (1385)	Bacilli (91061)	Firmicutes (1239)	Bacteria (2)	-0.942963	0.430082
NZ_CP012980.1	pSA2	0.00993767	0	683	19	circular	2016-04-07	France	France	46.6034	1.88833	83-year old woman with a hip prosthesis infection	Homo sapiens	whole organism	rep5a_1_repSAP001(pN315), AP003139, |rep16_3_rep(pSaa6159), CP002115,		20720	28.3687	Staphylococcus aureus	Staphylococcus aureus (1280)	Staphylococcus (1279)	Staphylococcaceae (90964)	Bacillales (1385)	Bacilli (91061)	Firmicutes (1239)	Bacteria (2)	-0.928921	0.44822
NZ_CP012973.1	pSA2	0.00997914	0	682	20	circular	2016-04-07	France	France	46.6034	1.88833	26-year old man with an implant associated osteitis	Homo sapiens	whole organism	rep5a_1_repSAP001(pN315), AP003139, |rep16_3_rep(pSaa6159), CP002115,		20633	28.3914	Staphylococcus aureus	Staphylococcus aureus (1280)	Staphylococcus (1279)	Staphylococcaceae (90964)	Bacillales (1385)	Bacilli (91061)	Firmicutes (1239)	Bacteria (2)	-0.945181	0.428612
NZ_CP043844.1	pSA2	0.00997914	0	682	21	circular	2020-01-02	South Korea: Daegu		35.93	128.58	urine	Homo sapiens		rep5a_1_repSAP001(pN315), AP003139, |rep16_3_rep(pSaa6159), CP002115,		20729	28.3661	Staphylococcus aureus	Staphylococcus aureus (1280)	Staphylococcus (1279)	Staphylococcaceae (90964)	Bacillales (1385)	Bacilli (91061)	Firmicutes (1239)	Bacteria (2)	-0.936594	0.436866
CP049444.1	pSA2	0.0100623	0	680	22	circular	2020-09-24	USA:New York City		40.7903	-73.9529	blood	Homo sapiens		rep5a_1_repSAP001(pN315), AP003139, |rep16_3_rep(pSaa6159), CP002115,		20722	28.3226	Staphylococcus aureus	Staphylococcus aureus (1280)	Staphylococcus (1279)	Staphylococcaceae (90964)	Bacillales (1385)	Bacilli (91061)	Firmicutes (1239)	Bacteria (2)	-0.928387	0.467354
NZ_CP080005.1	pSA2	0.0101041	0	679	23	circular	2021-07-29	China:Kurle	China,Kurle	41.7239	86.1735		cattle or sheep	pure culture	rep16_3_rep(pSaa6159), CP002115, |rep5a_1_repSAP001(pN315), AP003139,		20708	28.3562	Staphylococcus aureus	Staphylococcus aureus (1280)	Staphylococcus (1279)	Staphylococcaceae (90964)	Bacillales (1385)	Bacilli (91061)	Firmicutes (1239)	Bacteria (2)	-0.929121	0.426756
NC_013303.1	pSA2	0.0101878	0	677	24	circular	2012-10-26								rep5a_1_repSAP001(pN315), AP003139, |rep16_1_CDS8(pSAS), BX571858,		20653	28.3833	Staphylococcus aureus	Staphylococcus aureus (1280)	Staphylococcus (1279)	Staphylococcaceae (90964)	Bacillales (1385)	Bacilli (91061)	Firmicutes (1239)	Bacteria (2)	-0.966603	0.470779
NZ_CP047827.1	pSA2	0.0101878	0	677	25	circular	2020-01-23						Homo sapiens		rep5a_1_repSAP001(pN315), AP003139, |rep16_3_rep(pSaa6159), CP002115,		20731	28.3778	Staphylococcus aureus	Staphylococcus aureus (1280)	Staphylococcus (1279)	Staphylococcaceae (90964)	Bacillales (1385)	Bacilli (91061)	Firmicutes (1239)	Bacteria (2)	-0.950549	0.417551
NZ_CP047838.1	pSA2	0.0102298	0	676	26	circular	2020-01-23						Homo sapiens		rep5a_1_repSAP001(pN315), AP003139, |rep16_1_CDS8(pSAS), BX571858,		20654	28.3771	Staphylococcus aureus	Staphylococcus aureus (1280)	Staphylococcus (1279)	Staphylococcaceae (90964)	Bacillales (1385)	Bacilli (91061)	Firmicutes (1239)	Bacteria (2)	-0.955043	0.424383
NZ_CP080002.1	pSA2	0.0102718	0	675	27	circular	2021-07-29	China:Kurle	China,Kurle	41.7239	86.1735		cattle or sheep	pure culture	rep5a_1_repSAP001(pN315), AP003139, |rep16_1_CDS8(pSAS), BX571858,		20653	28.3881	Staphylococcus aureus	Staphylococcus aureus (1280)	Staphylococcus (1279)	Staphylococcaceae (90964)	Bacillales (1385)	Bacilli (91061)	Firmicutes (1239)	Bacteria (2)	-0.948624	0.430139
NC_013290.1	pSA2	0.0102718	0	675	28	circular	2012-10-26								rep16_1_CDS8(pSAS), BX571858, |rep5a_1_repSAP001(pN315), AP003139,		20653	28.3688	Staphylococcus aureus	Staphylococcus aureus (1280)	Staphylococcus (1279)	Staphylococcaceae (90964)	Bacillales (1385)	Bacilli (91061)	Firmicutes (1239)	Bacteria (2)	-0.942385	0.432049
NZ_MH785254.1	pSA2	0.010314	0	674	29	circular	2020-06-03	Poland: Wroclaw	Poland,Wroclaw	51.1263	16.9782	Broiler chicken	Gallus gallus	whole organism	rep5a_1_repSAP001(pN315), AP003139, |rep16_1_CDS8(pSAS), BX571858,		20653	28.3784	Staphylococcus aureus	Staphylococcus aureus (1280)	Staphylococcus (1279)	Staphylococcaceae (90964)	Bacillales (1385)	Bacilli (91061)	Firmicutes (1239)	Bacteria (2)	-0.941996	0.43688
CP051940.1	pSA2	0.010314	0	674	30	circular	2020-09-24	USA:New York City		40.7903	-73.9529	blood	Homo sapiens		rep16_1_CDS8(pSAS), BX571858, |rep5a_1_repSAP001(pN315), AP003139,		20650	28.368	Staphylococcus aureus	Staphylococcus aureus (1280)	Staphylococcus (1279)	Staphylococcaceae (90964)	Bacillales (1385)	Bacilli (91061)	Firmicutes (1239)	Bacteria (2)	-0.961175	0.41617
NC_005011.1	pSA2	0.010314	0	674	31	circular	2003-07-08								rep5a_1_repSAP001(pN315), AP003139, |rep16_1_CDS8(pSAS), BX571858,		20654	28.3771	Staphylococcus aureus	Staphylococcus aureus (1280)	Staphylococcus (1279)	Staphylococcaceae (90964)	Bacillales (1385)	Bacilli (91061)	Firmicutes (1239)	Bacteria (2)	-0.956842	0.437811
NZ_CP017681.1	pSA2	0.0103562	0	673	32	circular	2017-10-25	USA:IL	USA,IL	40.0797	-89.4337	bakery environment - assembly production room			rep16_1_CDS8(pSAS), BX571858, |rep5a_1_repSAP001(pN315), AP003139,		20653	28.3784	Staphylococcus aureus	Staphylococcus aureus (1280)	Staphylococcus (1279)	Staphylococcaceae (90964)	Bacillales (1385)	Bacilli (91061)	Firmicutes (1239)	Bacteria (2)	-0.934425	0.438866
NZ_CP047846.1	pSA2	0.0103562	0	673	33	circular	2020-01-23						Homo sapiens		rep5a_1_repSAP001(pN315), AP003139, |rep16_1_CDS8(pSAS), BX571858,		20651	28.3812	Staphylococcus aureus	Staphylococcus aureus (1280)	Staphylococcus (1279)	Staphylococcaceae (90964)	Bacillales (1385)	Bacilli (91061)	Firmicutes (1239)	Bacteria (2)	-0.925293	0.431917
NZ_CP019564.1	pSA2	0.0103986	0	672	34	circular	2017-02-11	China:Hangzhou		30.26	120.2	skin	Homo sapiens		rep5a_1_repSAP001(pN315), AP003139, |rep16_3_rep(pSaa6159), CP002115,		20658	28.3716	Staphylococcus aureus	Staphylococcus aureus (1280)	Staphylococcus (1279)	Staphylococcaceae (90964)	Bacillales (1385)	Bacilli (91061)	Firmicutes (1239)	Bacteria (2)	-0.93982	0.451503
NZ_MH785247.1	pSA2	0.0103986	0	672	35	circular	2020-06-03	Poland: Wroclaw	Poland,Wroclaw	51.1263	16.9782	deep wounds and lesions	Farmed turkey	whole organism	rep5a_1_repSAP001(pN315), AP003139, |rep16_1_CDS8(pSAS), BX571858,		20630	28.3762	Staphylococcus aureus	Staphylococcus aureus (1280)	Staphylococcus (1279)	Staphylococcaceae (90964)	Bacillales (1385)	Bacilli (91061)	Firmicutes (1239)	Bacteria (2)	-0.955314	0.411158
NZ_CP042287.1	pSA2	0.0103986	0	672	36	circular	2019-08-12	USA: Oklahoma		36.154	-95.9928	retail beef liver			rep5a_1_repSAP001(pN315), AP003139, |rep16_1_CDS8(pSAS), BX571858,		21570	28.1131	Staphylococcus argenteus	Staphylococcus argenteus (985002)	Staphylococcus (1279)	Staphylococcaceae (90964)	Bacillales (1385)	Bacilli (91061)	Firmicutes (1239)	Bacteria (2)	-0.959298	0.416609
CP049391.1	pSA2	0.010441	0	671	37	circular	2020-09-24	USA:New York City		40.7903	-73.9529	blood	Homo sapiens		rep16_1_CDS8(pSAS), BX571858, |rep5a_1_repSAP001(pN315), AP003139,		20639	28.3686	Staphylococcus aureus	Staphylococcus aureus (1280)	Staphylococcus (1279)	Staphylococcaceae (90964)	Bacillales (1385)	Bacilli (91061)	Firmicutes (1239)	Bacteria (2)	-0.960944	0.425472
NC_013301.1	pSA2	0.0105261	0	669	38	circular	2012-10-26								rep5a_1_repSAP001(pN315), AP003139, |rep16_1_CDS8(pSAS), BX571858,		20672	28.3862	Staphylococcus aureus	Staphylococcus aureus (1280)	Staphylococcus (1279)	Staphylococcaceae (90964)	Bacillales (1385)	Bacilli (91061)	Firmicutes (1239)	Bacteria (2)	-0.95727	0.407037
NZ_AP018924.1	pSA2	0.0106545	0	666	39	circular	2018-09-20	Japan		34.769	137.857				rep16_1_CDS8(pSAS), BX571858, |rep5a_1_repSAP001(pN315), AP003139,		21326	28.6036	Staphylococcus aureus	Staphylococcus aureus (1280)	Staphylococcus (1279)	Staphylococcaceae (90964)	Bacillales (1385)	Bacilli (91061)	Firmicutes (1239)	Bacteria (2)	-0.96583	0.446597
NZ_CP019575.1	pSA2	0.0106974	0	665	40	circular	2017-11-29	USA	USA	39.7837	-100.446		Homo sapiens	whole organism	rep5a_1_repSAP001(pN315), AP003139,		20644	28.3763	Staphylococcus aureus	Staphylococcus aureus (1280)	Staphylococcus (1279)	Staphylococcaceae (90964)	Bacillales (1385)	Bacilli (91061)	Firmicutes (1239)	Bacteria (2)	-0.964498	0.414907
NC_005951.1	pSA2	0.0108269	0	662	41	circular	2004-06-23								rep5a_1_repSAP001(pN315), AP003139, |rep16_1_CDS8(pSAS), BX571858,		20652	28.3653	Staphylococcus aureus subsp. aureus MSSA476	Staphylococcus aureus (1280)	Staphylococcus (1279)	Staphylococcaceae (90964)	Bacillales (1385)	Bacilli (91061)	Firmicutes (1239)	Bacteria (2)	-0.944678	0.43868
CP045475.1	pSA2	0.0110444	0	657	42	circular	2020-07-14	Australia	Australia	-24.7761	134.755	CA-MRSA blood site	Homo sapiens	clinical sample	rep16_1_CDS8(pSAS), BX571858, |rep5a_1_repSAP001(pN315), AP003139,		20622	28.3775	Staphylococcus aureus	Staphylococcus aureus (1280)	Staphylococcus (1279)	Staphylococcaceae (90964)	Bacillales (1385)	Bacilli (91061)	Firmicutes (1239)	Bacteria (2)	-0.962736	0.409985
NZ_CP070987.1	pSA2	0.0121217	0	633	43	circular	2021-03-05								rep5a_1_repSAP001(pN315), AP003139, |rep16_1_CDS8(pSAS), BX571858,		19830	28.1997	Staphylococcus aureus	Staphylococcus aureus (1280)	Staphylococcus (1279)	Staphylococcaceae (90964)	Bacillales (1385)	Bacilli (91061)	Firmicutes (1239)	Bacteria (2)	-0.907994	0.423767
AF128883.1	pSA2	0.0135508	0	603	44	circular	2000-08-01								rep16_3_rep(pSaa6159), CP002115, |rep5a_2_unknown(p21), AF128883,		20719	28.5969	Staphylococcus aureus	Staphylococcus aureus (1280)	Staphylococcus (1279)	Staphylococcaceae (90964)	Bacillales (1385)	Bacilli (91061)	Firmicutes (1239)	Bacteria (2)	-0.962519	0.400015
NZ_LR130510.1	pSA2	0.0152404	0	570	45	linear	2019-01-10					blood			rep5a_1_repSAP001(pN315), AP003139, |rep16_3_rep(pSaa6159), CP002115,		24885	28.8608	Staphylococcus aureus	Staphylococcus aureus (1280)	Staphylococcus (1279)	Staphylococcaceae (90964)	Bacillales (1385)	Bacilli (91061)	Firmicutes (1239)	Bacteria (2)	-0.963537	0.355094
NZ_CP033976.1	pSA2	0.0171265	0	536	46	circular	2019-12-14	Israel: Jerusalem		31.7732	35.1853	blood	Homo sapiens		rep16_3_rep(pSaa6159), CP002115, |rep5a_1_repSAP001(pN315), AP003139,		25519	28.1947	Staphylococcus aureus	Staphylococcus aureus (1280)	Staphylococcus (1279)	Staphylococcaceae (90964)	Bacillales (1385)	Bacilli (91061)	Firmicutes (1239)	Bacteria (2)	-0.934483	0.445464
NZ_CP062470.1	pSA2	0.0185579	0	512	47	circular	2020-11-04	India:Madurai		9.93	78.12	eye	Homo sapiens		rep5a_1_repSAP001(pN315), AP003139, |rep16_3_rep(pSaa6159), CP002115,		28703	29.0248	Staphylococcus aureus	Staphylococcus aureus (1280)	Staphylococcus (1279)	Staphylococcaceae (90964)	Bacillales (1385)	Bacilli (91061)	Firmicutes (1239)	Bacteria (2)	-0.912955	0.447223
NZ_CP062466.1	pSA2	0.0190552	0	504	48	circular	2020-11-04	India:Madurai		9.93	78.12	eye	Homo sapiens		rep5a_1_repSAP001(pN315), AP003139, |rep16_3_rep(pSaa6159), CP002115,		59392	28.6823	Staphylococcus aureus	Staphylococcus aureus (1280)	Staphylococcus (1279)	Staphylococcaceae (90964)	Bacillales (1385)	Bacilli (91061)	Firmicutes (1239)	Bacteria (2)	-0.977856	0.380489
CP045440.1	pSA2	0.0200822	0	488	49	circular	2020-07-20	Brazil: Rio de Janeiro	Brazil,Rio de Janeiro	-22.2753	-42.4194	HA-MRSA blood clinical site	Homo sapiens	clinical sample	rep16_3_rep(pSaa6159), CP002115, |rep5a_1_repSAP001(pN315), AP003139,		28673	30.4119	Staphylococcus aureus	Staphylococcus aureus (1280)	Staphylococcus (1279)	Staphylococcaceae (90964)	Bacillales (1385)	Bacilli (91061)	Firmicutes (1239)	Bacteria (2)	-1.05577	0.305567
NC_018968.1	pSA2	0.0206126	0	480	50	circular	2012-11-03								rep5a_8_SUM0001(p18809P04), CP002146, |rep16_1_CDS8(pSAS), BX571858,		28404	31.8864	Staphylococcus aureus	Staphylococcus aureus (1280)	Staphylococcus (1279)	Staphylococcaceae (90964)	Bacillales (1385)	Bacilli (91061)	Firmicutes (1239)	Bacteria (2)	-1.04504	0.342883
CP051973.1	pSA2	0.0219913	0	460	51	circular	2020-09-24	USA:New York City		40.7903	-73.9529	blood	Homo sapiens		rep5a_1_repSAP001(pN315), AP003139, |rep16_3_rep(pSaa6159), CP002115,		32202	27.9268	Staphylococcus aureus	Staphylococcus aureus (1280)	Staphylococcus (1279)	Staphylococcaceae (90964)	Bacillales (1385)	Bacilli (91061)	Firmicutes (1239)	Bacteria (2)	-0.989373	0.372059
NZ_CP045436.1	pSA2	0.0237537	0	436	52	circular	2020-07-17	Brazil: Rio de Janeiro	Brazil,Rio de Janeiro	-22.2753	-42.4194	HA-MRSA blood clinical site	Homo sapiens	clinical sample	rep16_3_rep(pSaa6159), CP002115, |rep5a_1_repSAP001(pN315), AP003139,		32212	30.5787	Staphylococcus aureus	Staphylococcus aureus (1280)	Staphylococcus (1279)	Staphylococcaceae (90964)	Bacillales (1385)	Bacilli (91061)	Firmicutes (1239)	Bacteria (2)	-0.98427	0.381303
NZ_CP020355.1	pSA2	0.0256472	0	412	53	circular	2018-03-28	South Korea: Seoul		37.4682	126.943	blood			rep5a_1_repSAP001(pN315), AP003139, |rep16_3_rep(pSaa6159), CP002115,		35269	30.4545	Staphylococcus aureus	Staphylococcus aureus (1280)	Staphylococcus (1279)	Staphylococcaceae (90964)	Bacillales (1385)	Bacilli (91061)	Firmicutes (1239)	Bacteria (2)	-0.987671	0.444471
NZ_CP015818.1	pSA2	0.0257292	0	411	54	circular	2017-05-24	South Korea		37.2653	126.716	pork			rep16_3_rep(pSaa6159), CP002115, |rep5a_1_repSAP001(pN315), AP003139,		35415	30.4165	Staphylococcus aureus	Staphylococcus aureus (1280)	Staphylococcus (1279)	Staphylococcaceae (90964)	Bacillales (1385)	Bacilli (91061)	Firmicutes (1239)	Bacteria (2)	-0.947141	0.439895
NZ_LC377537.1	pSA2	0.0257292	0	411	55	circular	2020-08-04								rep5a_1_repSAP001(pN315), AP003139, |rep16_3_rep(pSaa6159), CP002115,		35303	30.4563	Staphylococcus aureus	Staphylococcus aureus (1280)	Staphylococcus (1279)	Staphylococcaceae (90964)	Bacillales (1385)	Bacilli (91061)	Firmicutes (1239)	Bacteria (2)	-0.977588	0.439349
NZ_LC377539.1	pSA2	0.025894	0	409	56	circular	2020-08-04								rep5a_1_repSAP001(pN315), AP003139, |rep16_3_rep(pSaa6159), CP002115,		35225	30.4585	Staphylococcus aureus	Staphylococcus aureus (1280)	Staphylococcus (1279)	Staphylococcaceae (90964)	Bacillales (1385)	Bacilli (91061)	Firmicutes (1239)	Bacteria (2)	-0.98906	0.434791
CP045443.1	pSA2	0.0267335	0	399	57	circular	2020-07-15	Canada	Canada	61.0667	-107.992	CA-MRSA blood site	Homo sapiens	clinical sample	rep5a_1_repSAP001(pN315), AP003139, |repUS70_1_repA(SAP047A), GQ900405, |rep19b_1_repA(SAP105A), GQ900452, |rep16_1_CDS8(pSAS), BX571858,		34958	28.191	Staphylococcus aureus	Staphylococcus aureus (1280)	Staphylococcus (1279)	Staphylococcaceae (90964)	Bacillales (1385)	Bacilli (91061)	Firmicutes (1239)	Bacteria (2)	-0.968686	0.41164
NZ_CP047840.1	pSA2	0.026819	0	398	58	circular	2020-01-23						Homo sapiens		rep20_6_repA(SAP059A), GQ900480, |rep5a_1_repSAP001(pN315), AP003139,		25502	27.7351	Staphylococcus aureus	Staphylococcus aureus (1280)	Staphylococcus (1279)	Staphylococcaceae (90964)	Bacillales (1385)	Bacilli (91061)	Firmicutes (1239)	Bacteria (2)	-0.964855	0.421288
NZ_CP029199.1	pSA2	0.0280449	0	384	59	circular	2019-06-08	South Korea: Seoul		37.4882	127.086	blood			rep5a_1_repSAP001(pN315), AP003139, |rep16_2_CDS6(pSJH101), CP000737, |rep19_12_rep(pN315), AP003139,		24651	28.6966	Staphylococcus aureus	Staphylococcus aureus (1280)	Staphylococcus (1279)	Staphylococcaceae (90964)	Bacillales (1385)	Bacilli (91061)	Firmicutes (1239)	Bacteria (2)	-1.2392	0.486178
NZ_CP013956.1	pSA2	0.0281347	0	383	60	circular	2016-05-12	Korea: Cheonju		36.63	127.32	blood	Homo sapiens		rep5a_1_repSAP001(pN315), AP003139, |rep16_2_CDS6(pSJH101), CP000737, |rep19_12_rep(pN315), AP003139,		24657	28.6896	Staphylococcus aureus	Staphylococcus aureus (1280)	Staphylococcus (1279)	Staphylococcaceae (90964)	Bacillales (1385)	Bacilli (91061)	Firmicutes (1239)	Bacteria (2)	-1.25222	0.498636
NC_013292.1	pSA2	0.0281347	0	383	61	circular	2012-10-26								rep5a_3_rep(pWBG752), GQ900394, |rep16_2_CDS6(pSJH101), CP000737, |rep19_3_CDS20(pSJH901), CP000704,		24654	28.6607	Staphylococcus aureus	Staphylococcus aureus (1280)	Staphylococcus (1279)	Staphylococcaceae (90964)	Bacillales (1385)	Bacilli (91061)	Firmicutes (1239)	Bacteria (2)	-1.26436	0.483809
NZ_AP024171.1	pSA2	0.0281347	0	383	62	circular	2020-12-30	Japan:Hokkaido, Sapporo city		43.0776	141.345		Homo sapiens		rep19_12_rep(pN315), AP003139, |rep5a_1_repSAP001(pN315), AP003139, |rep16_2_CDS6(pSJH101), CP000737,		24653	28.6983	Staphylococcus aureus	Staphylococcus aureus (1280)	Staphylococcus (1279)	Staphylococcaceae (90964)	Bacillales (1385)	Bacilli (91061)	Firmicutes (1239)	Bacteria (2)	-1.26286	0.483632
CP049408.1	pSA2	0.0281347	0	383	63	circular	2020-09-24	USA:New York City		40.7903	-73.9529	blood	Homo sapiens		rep5a_3_rep(pWBG752), GQ900394, |rep16_2_CDS6(pSJH101), CP000737, |rep19_3_CDS20(pSJH901), CP000704,		24651	28.656	Staphylococcus aureus	Staphylococcus aureus (1280)	Staphylococcus (1279)	Staphylococcaceae (90964)	Bacillales (1385)	Bacilli (91061)	Firmicutes (1239)	Bacteria (2)	-1.23989	0.475721
NC_021552.1	pSA2	0.0282247	0	382	64	circular	2013-06-21								rep19_3_CDS20(pSJH901), CP000704, |rep5a_3_rep(pWBG752), GQ900394, |rep16_2_CDS6(pSJH101), CP000737,		24653	28.6659	Staphylococcus aureus CA-347	Staphylococcus aureus (1280)	Staphylococcus (1279)	Staphylococcaceae (90964)	Bacillales (1385)	Bacilli (91061)	Firmicutes (1239)	Bacteria (2)	-1.26506	0.520748
NC_003140.1	pSA2	0.0283151	0	381	65	circular	2001-04-24								rep19_12_rep(pN315), AP003139, |rep5a_1_repSAP001(pN315), AP003139, |rep16_2_CDS6(pSJH101), CP000737,		24653	28.6983	Staphylococcus aureus subsp. aureus N315	Staphylococcus aureus (1280)	Staphylococcus (1279)	Staphylococcaceae (90964)	Bacillales (1385)	Bacilli (91061)	Firmicutes (1239)	Bacteria (2)	-1.2514	0.508091
NZ_CP029079.1	pSA2	0.0283151	0	381	66	circular	2018-05-02								rep19_3_CDS20(pSJH901), CP000704, |rep16_2_CDS6(pSJH101), CP000737, |rep5a_3_rep(pWBG752), GQ900394,		24653	28.6497	Staphylococcus aureus	Staphylococcus aureus (1280)	Staphylococcus (1279)	Staphylococcaceae (90964)	Bacillales (1385)	Bacilli (91061)	Firmicutes (1239)	Bacteria (2)	-1.25137	0.470612
NZ_CP080549.1	pSA2	0.0283151	0	381	67	circular	2021-08-12	South Korea:Seoul		37.5362	127.136	blood	Homo sapiens		rep5a_1_repSAP001(pN315), AP003139, |rep16_2_CDS6(pSJH101), CP000737, |rep19_12_rep(pN315), AP003139,		24653	28.7024	Staphylococcus aureus	Staphylococcus aureus (1280)	Staphylococcus (1279)	Staphylococcaceae (90964)	Bacillales (1385)	Bacilli (91061)	Firmicutes (1239)	Bacteria (2)	-1.28122	0.500419
NZ_CP048646.1	pSA2	0.0284967	0	379	68	circular	2020-03-02	China:Hangzhou		30.3	120.2	blood	Homo sapiens		rep5a_1_repSAP001(pN315), AP003139, |rep16_2_CDS6(pSJH101), CP000737, |rep19_12_rep(pN315), AP003139,		24637	28.6926	Staphylococcus aureus	Staphylococcus aureus (1280)	Staphylococcus (1279)	Staphylococcaceae (90964)	Bacillales (1385)	Bacilli (91061)	Firmicutes (1239)	Bacteria (2)	-1.2377	0.466123
CP030461.1	pSA2	0.028588	0	378	69	circular	2019-10-10	USA:New York City		40.7903	-73.9529	blood	Homo sapiens		rep5a_3_rep(pWBG752), GQ900394, |rep16_2_CDS6(pSJH101), CP000737, |rep19_3_CDS20(pSJH901), CP000704,		24661	28.6485	Staphylococcus aureus	Staphylococcus aureus (1280)	Staphylococcus (1279)	Staphylococcaceae (90964)	Bacillales (1385)	Bacilli (91061)	Firmicutes (1239)	Bacteria (2)	-1.2744	0.48357
CP049546.1	pSA2	0.0287714	0	376	70	circular	2020-09-24	USA:New York City		40.7903	-73.9529	blood	Homo sapiens		rep5a_3_rep(pWBG752), GQ900394, |rep16_2_CDS6(pSJH101), CP000737, |rep19_3_CDS20(pSJH901), CP000704,		24661	28.6485	Staphylococcus aureus	Staphylococcus aureus (1280)	Staphylococcus (1279)	Staphylococcaceae (90964)	Bacillales (1385)	Bacilli (91061)	Firmicutes (1239)	Bacteria (2)	-1.24093	0.490826
NZ_CP013954.1	pSA2	0.0298031	0	365	71	circular	2016-05-12	Korea: Cheonju		36.63	127.32	blood	Homo sapiens		rep5a_1_repSAP001(pN315), AP003139, |rep16_2_CDS6(pSJH101), CP000737, |rep19_12_rep(pN315), AP003139,		24729	28.6708	Staphylococcus aureus	Staphylococcus aureus (1280)	Staphylococcus (1279)	Staphylococcaceae (90964)	Bacillales (1385)	Bacilli (91061)	Firmicutes (1239)	Bacteria (2)	-1.23674	0.483643
NZ_AP020321.1	pSA2	0.0333664	0	330	72	circular	2019-09-24	Japan:Kyoto	Japan,Kyoto	35.0231	135.763		Homo sapiens		rep19_12_rep(pN315), AP003139, |rep5a_1_repSAP001(pN315), AP003139, |rep16_2_CDS6(pSJH101), CP000737,		30217	29.1558	Staphylococcus aureus	Staphylococcus aureus (1280)	Staphylococcus (1279)	Staphylococcaceae (90964)	Bacillales (1385)	Bacilli (91061)	Firmicutes (1239)	Bacteria (2)	-1.29918	0.470885
NZ_AP020325.1	pSA2	0.0333664	0	330	73	circular	2019-09-24	Japan:Kyoto	Japan,Kyoto	35.0231	135.763		Homo sapiens		rep19_12_rep(pN315), AP003139, |rep5a_1_repSAP001(pN315), AP003139, |rep16_2_CDS6(pSJH101), CP000737,		30220	29.1496	Staphylococcus aureus	Staphylococcus aureus (1280)	Staphylococcus (1279)	Staphylococcaceae (90964)	Bacillales (1385)	Bacilli (91061)	Firmicutes (1239)	Bacteria (2)	-1.28611	0.464768
NZ_CP023562.1	pSA2	0.0345853	0	319	74	circular	2019-08-25	Japan	Japan	36.5748	139.239		Homo sapiens	Cell culture	rep5a_1_repSAP001(pN315), AP003139, |rep20_6_repA(SAP059A), GQ900480, |rep21_8_rep(SAP071A), GQ900485,		31340	29.3044	Staphylococcus aureus	Staphylococcus aureus (1280)	Staphylococcus (1279)	Staphylococcaceae (90964)	Bacillales (1385)	Bacilli (91061)	Firmicutes (1239)	Bacteria (2)	-1.05688	0.34364
NZ_CP039449.1	pSA2	0.035505	0	311	75	circular	2019-09-15	Taiwan: Taichung		24.186	120.604	blood	Homo sapiens		rep19_3_CDS20(pSJH901), CP000704, |rep5a_1_repSAP001(pN315), AP003139, |rep16_2_CDS6(pSJH101), CP000737,		29324	28.6864	Staphylococcus aureus	Staphylococcus aureus (1280)	Staphylococcus (1279)	Staphylococcaceae (90964)	Bacillales (1385)	Bacilli (91061)	Firmicutes (1239)	Bacteria (2)	-1.22605	0.466913
NZ_CP080006.1	pSA2	0.035622	0	310	76	circular	2021-07-29	China:urumchi	China,urumchi	43.8244	87.6139		cattle or sheep	pure culture	rep7a_15_repC(pS0385p1), AM990993, |rep22_1a_repB(pUB110), X03408, |rep20_1_ORF1(EDINA), AP003089, |rep5a_1_repSAP001(pN315), AP003139,		34395	28.9926	Staphylococcus aureus	Staphylococcus aureus (1280)	Staphylococcus (1279)	Staphylococcaceae (90964)	Bacillales (1385)	Bacilli (91061)	Firmicutes (1239)	Bacteria (2)	-1.0125	0.299917
NZ_CP021906.1	pSA2	0.0368186	0	300	77	circular	2017-06-22	Germany: Saarbruecken		49.2327	6.9961		Homo sapiens		rep5a_1_repSAP001(pN315), AP003139, |rep16_5_SAP041A019(pWBG759), GQ900401, |rep19_7_repA(SAP019A), GQ900385,		27490	30.6875	Staphylococcus aureus	Staphylococcus aureus (1280)	Staphylococcus (1279)	Staphylococcaceae (90964)	Bacillales (1385)	Bacilli (91061)	Firmicutes (1239)	Bacteria (2)	-0.990356	-0.148353
NZ_CP009362.1	pSA2	0.0368186	0	300	78	circular	2015-01-21	USA: Seattle	USA,Seattle	47.6038	-122.33	clinical	Homo sapiens		rep5a_1_repSAP001(pN315), AP003139, |rep16_5_SAP041A019(pWBG759), GQ900401, |rep19_7_repA(SAP019A), GQ900385,		27491	30.6864	Staphylococcus aureus	Staphylococcus aureus (1280)	Staphylococcus (1279)	Staphylococcaceae (90964)	Bacillales (1385)	Bacilli (91061)	Firmicutes (1239)	Bacteria (2)	-0.995599	-0.147517
NZ_CP035102.1	pSA2	0.0369409	0	299	79	circular	2019-06-08							single cell	rep16_5_SAP041A019(pWBG759), GQ900401, |rep5a_1_repSAP001(pN315), AP003139, |rep19_7_repA(SAP019A), GQ900385,		27489	30.6886	Staphylococcus aureus	Staphylococcus aureus (1280)	Staphylococcus (1279)	Staphylococcaceae (90964)	Bacillales (1385)	Bacilli (91061)	Firmicutes (1239)	Bacteria (2)	-0.986025	-0.156168
NZ_CP011527.1	pSA2	0.0369409	0	299	80	circular	2015-06-22					clinical	Homo sapiens		rep5a_1_repSAP001(pN315), AP003139, |rep16_5_SAP041A019(pWBG759), GQ900401, |rep19_7_repA(SAP019A), GQ900385,		27490	30.6912	Staphylococcus aureus	Staphylococcus aureus (1280)	Staphylococcus (1279)	Staphylococcaceae (90964)	Bacillales (1385)	Bacilli (91061)	Firmicutes (1239)	Bacteria (2)	-0.982998	-0.156469
NZ_CP040999.1	pSA2	0.0369409	0	299	81	circular	2019-06-25	USA:VA	USA,VA	37.1232	-78.4928	ATCC Isolate	NIST Mixed Microbial RM strain		rep5a_1_repSAP001(pN315), AP003139, |rep16_5_SAP041A019(pWBG759), GQ900401, |rep19_7_repA(SAP019A), GQ900385,		27489	30.6886	Staphylococcus aureus	Staphylococcus aureus (1280)	Staphylococcus (1279)	Staphylococcaceae (90964)	Bacillales (1385)	Bacilli (91061)	Firmicutes (1239)	Bacteria (2)	-0.988695	-0.15854
NZ_AP020319.1	pSA2	0.0369409	0	299	82	circular	2019-09-24	Japan:Kyoto	Japan,Kyoto	35.0231	135.763		Homo sapiens		rep19_12_rep(pN315), AP003139, |rep5a_1_repSAP001(pN315), AP003139, |rep16_2_CDS6(pSJH101), CP000737,		34268	29.3598	Staphylococcus aureus	Staphylococcus aureus (1280)	Staphylococcus (1279)	Staphylococcaceae (90964)	Bacillales (1385)	Bacilli (91061)	Firmicutes (1239)	Bacteria (2)	-1.30939	0.461181
NZ_AP020314.1	pSA2	0.0370638	0	298	83	circular	2019-09-24	Japan:Kyoto	Japan,Kyoto	35.0231	135.763		Homo sapiens		rep5a_1_repSAP001(pN315), AP003139, |rep16_2_CDS6(pSJH101), CP000737, |rep19_3_CDS20(pSJH901), CP000704,		34268	29.3598	Staphylococcus aureus	Staphylococcus aureus (1280)	Staphylococcus (1279)	Staphylococcaceae (90964)	Bacillales (1385)	Bacilli (91061)	Firmicutes (1239)	Bacteria (2)	-1.359	0.448819
NC_010419.1	pSA2	0.0370638	0	298	84	circular	2008-03-25								rep16_2_CDS6(pSJH101), CP000737, |rep5a_1_repSAP001(pN315), AP003139, |rep19_12_rep(pN315), AP003139,		35380	29.5082	Staphylococcus aureus	Staphylococcus aureus (1280)	Staphylococcus (1279)	Staphylococcaceae (90964)	Bacillales (1385)	Bacilli (91061)	Firmicutes (1239)	Bacteria (2)	-1.34143	0.44279
NZ_CP020021.1	pSA2	0.0370638	0	298	85	circular	2017-03-15	Germany	Germany	51.0834	10.4234	pleural fluid	Homo sapiens	cell culture	rep19_7_repA(SAP019A), GQ900385, |rep16_5_SAP041A019(pWBG759), GQ900401, |rep5a_1_repSAP001(pN315), AP003139,		27617	30.655	Staphylococcus aureus	Staphylococcus aureus (1280)	Staphylococcus (1279)	Staphylococcaceae (90964)	Bacillales (1385)	Bacilli (91061)	Firmicutes (1239)	Bacteria (2)	-0.947775	-0.150084
NC_013322.1	pSA2	0.0370638	0	298	86	circular	2009-10-07								rep5a_1_repSAP001(pN315), AP003139, |rep16_5_SAP041A019(pWBG759), GQ900401, |rep19_7_repA(SAP019A), GQ900385,		27435	30.698	Staphylococcus aureus	Staphylococcus aureus (1280)	Staphylococcus (1279)	Staphylococcaceae (90964)	Bacillales (1385)	Bacilli (91061)	Firmicutes (1239)	Bacteria (2)	-0.977526	-0.162453
NZ_AP014943.1	pSA2	0.0371871	0	297	87	circular	2016-02-04								rep19_7_repA(SAP019A), GQ900385, |rep5a_1_repSAP001(pN315), AP003139, |rep16_5_SAP041A019(pWBG759), GQ900401,		27490	30.6839	Staphylococcus aureus	Staphylococcus aureus (1280)	Staphylococcus (1279)	Staphylococcaceae (90964)	Bacillales (1385)	Bacilli (91061)	Firmicutes (1239)	Bacteria (2)	-0.969086	-0.168645
NZ_CP038184.1	pSA2	0.0380652	0	290	88	circular	2020-06-11	China:zhejiang,wenzhou		27.99	120.68	sperm	Homo sapiens		rep5a_1_repSAP001(pN315), AP003139, |rep20_12_repA(SAP105B), GQ900453, |repUS22_1_rep(SAP015B), GQ900502, |rep22_1a_repB(pUB110), X03408, |rep7a_15_repC(pS0385p1), AM990993,		34949	28.9765	Staphylococcus aureus	Staphylococcus aureus (1280)	Staphylococcus (1279)	Staphylococcaceae (90964)	Bacillales (1385)	Bacilli (91061)	Firmicutes (1239)	Bacteria (2)	-1.09583	0.202562
NZ_CP026965.1	pSA2	0.0408631	0	269	89	linear	2018-02-14	United Kingdom	United Kingdom	54.7024	-3.27658	community aquired	Homo sapiens		rep16_1_CDS8(pSAS), BX571858,		5153	29.9631	Staphylococcus aureus	Staphylococcus aureus (1280)	Staphylococcus (1279)	Staphylococcaceae (90964)	Bacillales (1385)	Bacilli (91061)	Firmicutes (1239)	Bacteria (2)	-0.939169	0.430312
NZ_CP042004.1	pSA2	0.0415686	0	264	90	circular	2019-08-06	USA: Oklahoma		36.154	-95.9928	retail turkey			rep16_3_rep(pSaa6159), CP002115, |rep5a_1_repSAP001(pN315), AP003139, |repUS20_2_rep(pCH91), JQ619831,		46487	29.064	Staphylococcus aureus	Staphylococcus aureus (1280)	Staphylococcus (1279)	Staphylococcaceae (90964)	Bacillales (1385)	Bacilli (91061)	Firmicutes (1239)	Bacteria (2)	-0.884507	0.402558
NZ_LC377540.1	pSA2	0.0419997	0	261	91	circular	2020-08-04								rep19_3_CDS20(pSJH901), CP000704, |rep5a_2_unknown(p21), AF128883, |rep16_2_CDS6(pSJH101), CP000737,		39235	30.4422	Staphylococcus aureus	Staphylococcus aureus (1280)	Staphylococcus (1279)	Staphylococcaceae (90964)	Bacillales (1385)	Bacilli (91061)	Firmicutes (1239)	Bacteria (2)	-1.11584	0.476728
NZ_CP047923.1	pSA2	0.0419997	0	261	92	circular	2021-05-13	China:Hangzhou		30.3	120.2	Secretions	Homo sapiens		rep5a_2_unknown(p21), AF128883, |rep19_3_CDS20(pSJH901), CP000704, |rep16_2_CDS6(pSJH101), CP000737,		39227	30.4357	Staphylococcus aureus	Staphylococcus aureus (1280)	Staphylococcus (1279)	Staphylococcaceae (90964)	Bacillales (1385)	Bacilli (91061)	Firmicutes (1239)	Bacteria (2)	-1.10343	0.488394
NZ_CP047925.1	pSA2	0.0422904	0	259	93	circular	2021-05-13	China:Hangzhou		30.3	120.2	pus	Homo sapiens		rep19_3_CDS20(pSJH901), CP000704, |rep16_2_CDS6(pSJH101), CP000737, |rep5a_2_unknown(p21), AF128883,		39227	30.4408	Staphylococcus aureus	Staphylococcus aureus (1280)	Staphylococcus (1279)	Staphylococcaceae (90964)	Bacillales (1385)	Bacilli (91061)	Firmicutes (1239)	Bacteria (2)	-1.08683	0.487666
NC_013331.1	pSA2	0.0433296	0	252	94	circular	2009-10-07								rep5a_4_rep(SAP047A), GQ900405, |repUS70_1_repA(SAP047A), GQ900405, |rep21_24_rep(CN1_plasmid2), NC_022227,		28974	27.9147	Staphylococcus aureus	Staphylococcus aureus (1280)	Staphylococcus (1279)	Staphylococcaceae (90964)	Bacillales (1385)	Bacilli (91061)	Firmicutes (1239)	Bacteria (2)	-1.0607	0.418622
CP052009.1	pSA2	0.0458408	0	236	95	circular	2020-09-24	USA:New York City		40.7903	-73.9529	blood	Homo sapiens		repUS22_1_rep(SAP015B), GQ900502, |rep20_12_repA(SAP105B), GQ900453, |rep5a_1_repSAP001(pN315), AP003139, |rep22_1a_repB(pUB110), X03408,		43963	28.9607	Staphylococcus aureus	Staphylococcus aureus (1280)	Staphylococcus (1279)	Staphylococcaceae (90964)	Bacillales (1385)	Bacilli (91061)	Firmicutes (1239)	Bacteria (2)	-0.989084	0.311156
CP030480.1	pSA2	0.0475157	0	226	96	circular	2019-10-10	USA:New York City		40.7903	-73.9529	nares	Homo sapiens		rep5a_4_rep(SAP047A), GQ900405, |repUS70_1_repA(SAP047A), GQ900405,		13686	27.5099	Staphylococcus aureus	Staphylococcus aureus (1280)	Staphylococcus (1279)	Staphylococcaceae (90964)	Bacillales (1385)	Bacilli (91061)	Firmicutes (1239)	Bacteria (2)	-0.97846	0.390942
NZ_CP047836.1	pSA2	0.047688	0	225	97	circular	2020-01-23						Homo sapiens		rep16_7_Orf247(pBORa53), AY917098, |rep19_13_rep(pBORa53), AY917098,		17328	28.3645	Staphylococcus aureus	Staphylococcus aureus (1280)	Staphylococcus (1279)	Staphylococcaceae (90964)	Bacillales (1385)	Bacilli (91061)	Firmicutes (1239)	Bacteria (2)	-1.37513	0.231898
NZ_CP012975.1	pSA2	0.0480354	0	223	98	circular	2016-04-07	France	France	46.6034	1.88833	88-year old man presenting knee prosthesis infection	Homo sapiens	whole organism	rep19_8_repA(pWBG759), GQ900401, |rep16_7_Orf247(pBORa53), AY917098,		17307	28.3816	Staphylococcus aureus	Staphylococcus aureus (1280)	Staphylococcus (1279)	Staphylococcaceae (90964)	Bacillales (1385)	Bacilli (91061)	Firmicutes (1239)	Bacteria (2)	-1.354	0.258923
NZ_CP047853.1	pSA2	0.0480354	0	223	99	circular	2020-01-23						Homo sapiens		rep19_13_rep(pBORa53), AY917098, |rep16_7_Orf247(pBORa53), AY917098,		17297	28.346	Staphylococcus aureus	Staphylococcus aureus (1280)	Staphylococcus (1279)	Staphylococcaceae (90964)	Bacillales (1385)	Bacilli (91061)	Firmicutes (1239)	Bacteria (2)	-1.39725	0.198356
NZ_LC570860.1	pSA2	0.0489202	0	218	100	circular	2021-02-08								rep19_3_CDS20(pSJH901), CP000704, |rep5a_1_repSAP001(pN315), AP003139, |rep16_2_CDS6(pSJH101), CP000737,		44827	30.6155	Staphylococcus aureus	Staphylococcus aureus (1280)	Staphylococcus (1279)	Staphylococcaceae (90964)	Bacillales (1385)	Bacilli (91061)	Firmicutes (1239)	Bacteria (2)	-1.10953	0.475321
CP030519.1	pSA2	0.0492808	0	216	101	circular	2019-10-10	USA:New York City		40.7903	-73.9529	blood	Homo sapiens		rep19_3_CDS20(pSJH901), CP000704, |rep16_2_CDS6(pSJH101), CP000737,		13119	28.0662	Staphylococcus aureus	Staphylococcus aureus (1280)	Staphylococcus (1279)	Staphylococcaceae (90964)	Bacillales (1385)	Bacilli (91061)	Firmicutes (1239)	Bacteria (2)	-1.63744	0.389093
CP049516.1	pSA2	0.0492808	0	216	102	circular	2020-09-24	USA:New York City		40.7903	-73.9529	blood	Homo sapiens		rep16_2_CDS6(pSJH101), CP000737, |rep19_3_CDS20(pSJH901), CP000704,		13163	28.0635	Staphylococcus aureus	Staphylococcus aureus (1280)	Staphylococcus (1279)	Staphylococcaceae (90964)	Bacillales (1385)	Bacilli (91061)	Firmicutes (1239)	Bacteria (2)	-1.65657	0.414464
CP051908.1	pSA2	0.0492808	0	216	103	circular	2020-09-24	USA:New York City		40.7903	-73.9529	blood	Homo sapiens		rep16_2_CDS6(pSJH101), CP000737, |rep19_3_CDS20(pSJH901), CP000704,		13163	28.0635	Staphylococcus aureus	Staphylococcus aureus (1280)	Staphylococcus (1279)	Staphylococcaceae (90964)	Bacillales (1385)	Bacilli (91061)	Firmicutes (1239)	Bacteria (2)	-1.65459	0.389727
CP030517.1	pSA2	0.0492808	0	216	104	circular	2019-10-10	USA:New York City		40.7903	-73.9529	blood	Homo sapiens		rep16_2_CDS6(pSJH101), CP000737, |rep19_3_CDS20(pSJH901), CP000704,		13163	28.0711	Staphylococcus aureus	Staphylococcus aureus (1280)	Staphylococcus (1279)	Staphylococcaceae (90964)	Bacillales (1385)	Bacilli (91061)	Firmicutes (1239)	Bacteria (2)	-1.63526	0.392669
CP049549.1	pSA2	0.0492808	0	216	105	circular	2020-09-24	USA:New York City		40.7903	-73.9529	blood	Homo sapiens		rep19_3_CDS20(pSJH901), CP000704, |rep16_2_CDS6(pSJH101), CP000737,		13163	28.0635	Staphylococcus aureus	Staphylococcus aureus (1280)	Staphylococcus (1279)	Staphylococcaceae (90964)	Bacillales (1385)	Bacilli (91061)	Firmicutes (1239)	Bacteria (2)	-1.64348	0.408958
CP030576.1	pSA2	0.0492808	0	216	106	circular	2019-10-10	USA:New York City		40.7903	-73.9529	blood	Homo sapiens		rep19_3_CDS20(pSJH901), CP000704, |rep16_2_CDS6(pSJH101), CP000737,		13163	28.0635	Staphylococcus aureus	Staphylococcus aureus (1280)	Staphylococcus (1279)	Staphylococcaceae (90964)	Bacillales (1385)	Bacilli (91061)	Firmicutes (1239)	Bacteria (2)	-1.66001	0.384183
CP030535.1	pSA2	0.0494626	0	215	107	circular	2019-10-10	USA:New York City		40.7903	-73.9529	blood	Homo sapiens		rep16_2_CDS6(pSJH101), CP000737, |rep19_3_CDS20(pSJH901), CP000704,		13163	28.0635	Staphylococcus aureus	Staphylococcus aureus (1280)	Staphylococcus (1279)	Staphylococcaceae (90964)	Bacillales (1385)	Bacilli (91061)	Firmicutes (1239)	Bacteria (2)	-1.65333	0.413197
CP030521.1	pSA2	0.0494626	0	215	108	circular	2019-10-10	USA:New York City		40.7903	-73.9529	blood	Homo sapiens		rep19_3_CDS20(pSJH901), CP000704, |rep16_2_CDS6(pSJH101), CP000737,		13163	28.0635	Staphylococcus aureus	Staphylococcus aureus (1280)	Staphylococcus (1279)	Staphylococcaceae (90964)	Bacillales (1385)	Bacilli (91061)	Firmicutes (1239)	Bacteria (2)	-1.62741	0.395455
CP049428.1	pSA2	0.0494626	0	215	109	circular	2020-09-24	USA:New York City		40.7903	-73.9529	blood	Homo sapiens		rep19_3_CDS20(pSJH901), CP000704, |rep16_2_CDS6(pSJH101), CP000737,		13163	28.0787	Staphylococcus aureus	Staphylococcus aureus (1280)	Staphylococcus (1279)	Staphylococcaceae (90964)	Bacillales (1385)	Bacilli (91061)	Firmicutes (1239)	Bacteria (2)	-1.64812	0.390169
NC_013550.1	pSA2	0.0494626	0	215	110	circular	2009-12-03								rep16_7_Orf247(pBORa53), AY917098, |rep19_13_rep(pBORa53), AY917098,		17334	28.4008	Staphylococcus aureus	Staphylococcus aureus (1280)	Staphylococcus (1279)	Staphylococcaceae (90964)	Bacillales (1385)	Bacilli (91061)	Firmicutes (1239)	Bacteria (2)	-1.42469	0.265189
CP051993.1	pSA2	0.0496454	0	214	111	circular	2020-09-24	USA:New York City		40.7903	-73.9529	blood	Homo sapiens		rep16_2_CDS6(pSJH101), CP000737, |rep19_3_CDS20(pSJH901), CP000704,		13163	28.0559	Staphylococcus aureus	Staphylococcus aureus (1280)	Staphylococcus (1279)	Staphylococcaceae (90964)	Bacillales (1385)	Bacilli (91061)	Firmicutes (1239)	Bacteria (2)	-1.62448	0.392903
CP049562.1	pSA2	0.0496454	0	214	112	circular	2020-09-24	USA:New York City		40.7903	-73.9529	blood	Homo sapiens		rep16_2_CDS6(pSJH101), CP000737, |rep19_3_CDS20(pSJH901), CP000704,		13160	28.0623	Staphylococcus aureus	Staphylococcus aureus (1280)	Staphylococcus (1279)	Staphylococcaceae (90964)	Bacillales (1385)	Bacilli (91061)	Firmicutes (1239)	Bacteria (2)	-1.64701	0.381847
CP051894.1	pSA2	0.0496454	0	214	113	circular	2020-09-24	USA:New York City		40.7903	-73.9529	blood	Homo sapiens		rep16_2_CDS6(pSJH101), CP000737, |rep19_3_CDS20(pSJH901), CP000704,		13163	28.0711	Staphylococcus aureus	Staphylococcus aureus (1280)	Staphylococcus (1279)	Staphylococcaceae (90964)	Bacillales (1385)	Bacilli (91061)	Firmicutes (1239)	Bacteria (2)	-1.65	0.381182
CP049457.1	pSA2	0.050014	0	212	114	circular	2020-09-24	USA:New York City		40.7903	-73.9529	blood	Homo sapiens		rep16_2_CDS6(pSJH101), CP000737, |rep19_3_CDS20(pSJH901), CP000704,		13164	28.0462	Staphylococcus aureus	Staphylococcus aureus (1280)	Staphylococcus (1279)	Staphylococcaceae (90964)	Bacillales (1385)	Bacilli (91061)	Firmicutes (1239)	Bacteria (2)	-1.67543	0.381411
CP030478.1	pSA2	0.0501998	0	211	115	circular	2019-10-10	USA:New York City		40.7903	-73.9529	blood	Homo sapiens		rep5a_1_repSAP001(pN315), AP003139, |rep40_1_repA(SAP106A), GQ900454, |repUS46_1_SAP099B017(SAP099B), GQ900449,		44863	29.0417	Staphylococcus aureus	Staphylococcus aureus (1280)	Staphylococcus (1279)	Staphylococcaceae (90964)	Bacillales (1385)	Bacilli (91061)	Firmicutes (1239)	Bacteria (2)	-1.25016	0.0720048
NZ_CP080003.1	pSA2	0.0505746	0	209	116	circular	2021-07-29	China:urumchi	China,urumchi	43.8244	87.6139		cattle or sheep	pure culture	rep16_5_SAP041A019(pWBG759), GQ900401, |rep19_11_rep(pPM1), AB699881,		20317	28.5475	Staphylococcus aureus	Staphylococcus aureus (1280)	Staphylococcus (1279)	Staphylococcaceae (90964)	Bacillales (1385)	Bacilli (91061)	Firmicutes (1239)	Bacteria (2)	-1.29187	-0.175485
NC_023278.1	pSA2	0.0505746	0	209	117	circular	2014-01-06								rep19_11_rep(pPM1), AB699881, |rep16_5_SAP041A019(pWBG759), GQ900401,		20269	28.551	Staphylococcus aureus	Staphylococcus aureus (1280)	Staphylococcus (1279)	Staphylococcaceae (90964)	Bacillales (1385)	Bacilli (91061)	Firmicutes (1239)	Bacteria (2)	-1.34039	-0.176942
CP049533.1	pSA2	0.0507636	0	208	118	circular	2020-09-24	USA:New York City		40.7903	-73.9529	blood	Homo sapiens		rep19_3_CDS20(pSJH901), CP000704, |rep16_2_CDS6(pSJH101), CP000737,		13159	28.0416	Staphylococcus aureus	Staphylococcus aureus (1280)	Staphylococcus (1279)	Staphylococcaceae (90964)	Bacillales (1385)	Bacilli (91061)	Firmicutes (1239)	Bacteria (2)	-1.66713	0.379334
NZ_CP053186.1	pSA2	0.0511448	0	206	119	circular	2020-05-13	China: Guangzhou		23.1	113.23	sputum	Homo sapiens		rep19_11_rep(pPM1), AB699881, |rep16_5_SAP041A019(pWBG759), GQ900401,		20736	28.6314	Staphylococcus aureus	Staphylococcus aureus (1280)	Staphylococcus (1279)	Staphylococcaceae (90964)	Bacillales (1385)	Bacilli (91061)	Firmicutes (1239)	Bacteria (2)	-1.3316	-0.121043
NZ_MK933273.1	pSA2	0.0511448	0	206	120	circular	2020-08-01								rep19_11_rep(pPM1), AB699881, |rep16_5_SAP041A019(pWBG759), GQ900401,		20723	28.6397	Staphylococcus aureus	Staphylococcus aureus (1280)	Staphylococcus (1279)	Staphylococcaceae (90964)	Bacillales (1385)	Bacilli (91061)	Firmicutes (1239)	Bacteria (2)	-1.34817	-0.144504
NZ_MK933269.1	pSA2	0.051337	0	205	121	circular	2020-08-01								rep19_11_rep(pPM1), AB699881, |rep16_5_SAP041A019(pWBG759), GQ900401,		20723	28.6349	Staphylococcus aureus	Staphylococcus aureus (1280)	Staphylococcus (1279)	Staphylococcaceae (90964)	Bacillales (1385)	Bacilli (91061)	Firmicutes (1239)	Bacteria (2)	-1.36205	-0.150082
CP051969.1	pSA2	0.0515304	0	204	122	circular	2020-09-24	USA:New York City		40.7903	-73.9529	blood	Homo sapiens		rep19_3_CDS20(pSJH901), CP000704, |rep16_2_CDS6(pSJH101), CP000737,		14307	28.3288	Staphylococcus aureus	Staphylococcus aureus (1280)	Staphylococcus (1279)	Staphylococcaceae (90964)	Bacillales (1385)	Bacilli (91061)	Firmicutes (1239)	Bacteria (2)	-1.64062	0.39013
CP050008.1	pSA2	0.0515304	0	204	123	circular	2020-09-24	USA:New York City		40.7903	-73.9529	blood	Homo sapiens		rep19_3_CDS20(pSJH901), CP000704,		11425	27.7287	Staphylococcus aureus	Staphylococcus aureus (1280)	Staphylococcus (1279)	Staphylococcaceae (90964)	Bacillales (1385)	Bacilli (91061)	Firmicutes (1239)	Bacteria (2)	-1.6789	0.391351
NZ_CP031887.1	pSA2	0.0537328	0	193	124	circular	2019-09-15	USA:MA	USA,MA	42.3789	-72.0324	wound			repUS70_1_repA(SAP047A), GQ900405, |rep5e_1_rep(pSHaeC), AP006719, |rep39_2_repA(SAP016A), GQ900381, |rep19_3_CDS20(pSJH901), CP000704, |rep16_2_CDS6(pSJH101), CP000737, |rep5a_3_rep(pWBG752), GQ900394,		59051	29.7455	Staphylococcus aureus	Staphylococcus aureus (1280)	Staphylococcus (1279)	Staphylococcaceae (90964)	Bacillales (1385)	Bacilli (91061)	Firmicutes (1239)	Bacteria (2)	-1.29152	0.444457
NZ_MK933275.1	pSA2	0.0545702	0	189	125	circular	2020-08-01								rep19_11_rep(pPM1), AB699881, |rep16_5_SAP041A019(pWBG759), GQ900401,		22928	28.764	Staphylococcus aureus	Staphylococcus aureus (1280)	Staphylococcus (1279)	Staphylococcaceae (90964)	Bacillales (1385)	Bacilli (91061)	Firmicutes (1239)	Bacteria (2)	-1.3465	-0.171027
NZ_CP080004.1	pSA2	0.0547827	0	188	126	circular	2021-07-29	China:Kurle	China,Kurle	41.7239	86.1735		cattle or sheep	pure culture	rep20_4_repA(SAP102A), GQ900496, |rep5a_1_repSAP001(pN315), AP003139,		34063	30.4084	Staphylococcus aureus	Staphylococcus aureus (1280)	Staphylococcus (1279)	Staphylococcaceae (90964)	Bacillales (1385)	Bacilli (91061)	Firmicutes (1239)	Bacteria (2)	-0.998122	-0.213164
CP030676.1	pSA2	0.0547827	0	188	127	circular	2019-10-10	USA:New York City		40.7903	-73.9529	blood	Homo sapiens		rep19_3_CDS20(pSJH901), CP000704, |rep16_2_CDS6(pSJH101), CP000737,		16751	28.661	Staphylococcus aureus	Staphylococcus aureus (1280)	Staphylococcus (1279)	Staphylococcaceae (90964)	Bacillales (1385)	Bacilli (91061)	Firmicutes (1239)	Bacteria (2)	-1.71831	0.359873
CP030623.1	pSA2	0.0547827	0	188	128	circular	2019-10-10	USA:New York City		40.7903	-73.9529	blood	Homo sapiens		rep19_3_CDS20(pSJH901), CP000704, |rep16_2_CDS6(pSJH101), CP000737,		16752	28.6652	Staphylococcus aureus	Staphylococcus aureus (1280)	Staphylococcus (1279)	Staphylococcaceae (90964)	Bacillales (1385)	Bacilli (91061)	Firmicutes (1239)	Bacteria (2)	-1.72802	0.339536
NZ_CP028469.1	pSA2	0.0552118	0	186	129	circular	2018-06-07	Italy: Rome		41.54	12.3	left-sided endocarditis	Homo sapiens		rep20_4_repA(SAP102A), GQ900496, |rep5a_1_repSAP001(pN315), AP003139,		34104	30.2809	Staphylococcus aureus	Staphylococcus aureus (1280)	Staphylococcus (1279)	Staphylococcaceae (90964)	Bacillales (1385)	Bacilli (91061)	Firmicutes (1239)	Bacteria (2)	-0.994811	-0.215538
CP052747.1	pSA2	0.0554283	0	185	130	circular	2020-09-24	USA:New York City		40.7903	-73.9529	blood	Homo sapiens				8090	27.3795	Staphylococcus aureus	Staphylococcus aureus (1280)	Staphylococcus (1279)	Staphylococcaceae (90964)	Bacillales (1385)	Bacilli (91061)	Firmicutes (1239)	Bacteria (2)	-1.66122	0.388666
NC_019009.1	pSA2	0.0558655	0	183	131	circular	2012-10-26								rep20_4_repA(SAP102A), GQ900496, |rep5a_1_repSAP001(pN315), AP003139,		35508	30.3537	Staphylococcus aureus	Staphylococcus aureus (1280)	Staphylococcus (1279)	Staphylococcaceae (90964)	Bacillales (1385)	Bacilli (91061)	Firmicutes (1239)	Bacteria (2)	-1.0315	-0.203498
NC_018965.1	pSA2	0.0558655	0	183	132	circular	2012-10-26								rep5a_1_repSAP001(pN315), AP003139, |rep20_4_repA(SAP102A), GQ900496,		35510	30.352	Staphylococcus aureus	Staphylococcus aureus (1280)	Staphylococcus (1279)	Staphylococcaceae (90964)	Bacillales (1385)	Bacilli (91061)	Firmicutes (1239)	Bacteria (2)	-1.00031	-0.18423
NC_013340.1	pSA2	0.0558655	0	183	133	circular	2009-10-07								rep20_4_repA(SAP102A), GQ900496, |rep5a_1_repSAP001(pN315), AP003139,		35114	30.2814	Staphylococcus aureus	Staphylococcus aureus (1280)	Staphylococcus (1279)	Staphylococcaceae (90964)	Bacillales (1385)	Bacilli (91061)	Firmicutes (1239)	Bacteria (2)	-1.011	-0.198852
NZ_CP026065.1	pSA2	0.0560862	0	182	134	not-set	2018-01-18					wound	Homo sapiens		rep20_4_repA(SAP102A), GQ900496, |rep5a_1_repSAP001(pN315), AP003139,		45039	30.9621	Staphylococcus aureus	Staphylococcus aureus (1280)	Staphylococcus (1279)	Staphylococcaceae (90964)	Bacillales (1385)	Bacilli (91061)	Firmicutes (1239)	Bacteria (2)	-1.02659	-0.200092
NZ_AB765929.1	pSA2	0.0567566	0	179	135	circular	2021-06-23								rep5a_4_rep(SAP047A), GQ900405, |repUS70_1_repA(SAP047A), GQ900405,		31888	30.5256	Staphylococcus aureus	Staphylococcus aureus (1280)	Staphylococcus (1279)	Staphylococcaceae (90964)	Bacillales (1385)	Bacilli (91061)	Firmicutes (1239)	Bacteria (2)	-1.10695	0.451924
CP049588.1	pSA2	0.0572108	0	177	136	circular	2020-09-24	USA:New York City		40.7903	-73.9529	blood	Homo sapiens		rep19_3_CDS20(pSJH901), CP000704, |rep16_2_CDS6(pSJH101), CP000737,		17870	28.8025	Staphylococcus aureus	Staphylococcus aureus (1280)	Staphylococcus (1279)	Staphylococcaceae (90964)	Bacillales (1385)	Bacilli (91061)	Firmicutes (1239)	Bacteria (2)	-1.99691	0.132671
NZ_MK933270.1	pSA2	0.0574401	0	176	137	circular	2020-08-01								rep19_11_rep(pPM1), AB699881, |rep16_5_SAP041A019(pWBG759), GQ900401,		25857	28.9361	Staphylococcus aureus	Staphylococcus aureus (1280)	Staphylococcus (1279)	Staphylococcaceae (90964)	Bacillales (1385)	Bacilli (91061)	Firmicutes (1239)	Bacteria (2)	-1.33393	-0.154832
NZ_CP053184.1	pSA2	0.057671	0	175	138	circular	2020-05-13	China: Guangzhou		23.1	113.23	bile	Homo sapiens		rep7a_10_ORF(pKH1), SAU38656, |rep19_11_rep(pPM1), AB699881, |rep16_5_SAP041A019(pWBG759), GQ900401,		25960	29.037	Staphylococcus aureus	Staphylococcus aureus (1280)	Staphylococcus (1279)	Staphylococcaceae (90964)	Bacillales (1385)	Bacilli (91061)	Firmicutes (1239)	Bacteria (2)	-1.32145	-0.185185
NZ_CP045473.1	pSA2	0.057671	0	175	139	circular	2019-11-22	China:Hangzhou		30.16	120.12	blood	Homo sapiens		rep19_11_rep(pPM1), AB699881, |rep16_5_SAP041A019(pWBG759), GQ900401, |rep7a_10_ORF(pKH1), SAU38656,		25960	29.037	Staphylococcus aureus	Staphylococcus aureus (1280)	Staphylococcus (1279)	Staphylococcaceae (90964)	Bacillales (1385)	Bacilli (91061)	Firmicutes (1239)	Bacteria (2)	-1.29387	-0.155641
NZ_MK933276.1	pSA2	0.057671	0	175	140	circular	2020-08-01								rep7a_10_ORF(pKH1), SAU38656, |rep19_11_rep(pPM1), AB699881, |rep16_5_SAP041A019(pWBG759), GQ900401,		25963	29.0336	Staphylococcus aureus	Staphylococcus aureus (1280)	Staphylococcus (1279)	Staphylococcaceae (90964)	Bacillales (1385)	Bacilli (91061)	Firmicutes (1239)	Bacteria (2)	-1.31943	-0.175942
NZ_MK933271.1	pSA2	0.057671	0	175	141	circular	2020-08-01								rep7a_10_ORF(pKH1), SAU38656, |rep19_11_rep(pPM1), AB699881, |rep16_5_SAP041A019(pWBG759), GQ900401,		25959	29.042	Staphylococcus aureus	Staphylococcus aureus (1280)	Staphylococcus (1279)	Staphylococcaceae (90964)	Bacillales (1385)	Bacilli (91061)	Firmicutes (1239)	Bacteria (2)	-1.30298	-0.15398
NZ_MK933274.1	pSA2	0.057671	0	175	142	circular	2020-08-01								rep7a_10_ORF(pKH1), SAU38656, |rep19_11_rep(pPM1), AB699881, |rep16_5_SAP041A019(pWBG759), GQ900401,		25960	29.0408	Staphylococcus aureus	Staphylococcus aureus (1280)	Staphylococcus (1279)	Staphylococcaceae (90964)	Bacillales (1385)	Bacilli (91061)	Firmicutes (1239)	Bacteria (2)	-1.28767	-0.225342
NZ_CP040802.1	pSA2	0.057671	0	175	143	circular	2020-09-22	China		36.03	103.73	Raw beef			rep19_11_rep(pPM1), AB699881, |rep16_5_SAP041A019(pWBG759), GQ900401, |rep7a_10_ORF(pKH1), SAU38656,		25946	29.0411	Staphylococcus aureus	Staphylococcus aureus (1280)	Staphylococcus (1279)	Staphylococcaceae (90964)	Bacillales (1385)	Bacilli (91061)	Firmicutes (1239)	Bacteria (2)	-1.30755	-0.171009
NC_019148.1	pSA2	0.057671	0	175	144	circular	2012-11-03								rep7a_10_ORF(pKH1), SAU38656, |rep19_11_rep(pPM1), AB699881, |rep16_5_SAP041A019(pWBG759), GQ900401,		25961	29.032	Staphylococcus aureus PM1	Staphylococcus aureus (1280)	Staphylococcus (1279)	Staphylococcaceae (90964)	Bacillales (1385)	Bacilli (91061)	Firmicutes (1239)	Bacteria (2)	-1.31381	-0.189482
NZ_MH068822.1	pSA2	0.0579033	0	174	145	circular	2020-06-03	China: Chongqing		29.35	106.33	joint fluid	Homo sapiens		rep19_11_rep(pPM1), AB699881, |rep16_5_SAP041A019(pWBG759), GQ900401, |rep7a_10_ORF(pKH1), SAU38656,		26760	29.1854	Staphylococcus argenteus	Staphylococcus argenteus (985002)	Staphylococcus (1279)	Staphylococcaceae (90964)	Bacillales (1385)	Bacilli (91061)	Firmicutes (1239)	Bacteria (2)	-1.32574	-0.176458
CP030616.1	pSA2	0.0581372	0	173	146	circular	2019-10-10	USA:New York City		40.7903	-73.9529	blood	Homo sapiens		rep16_2_CDS6(pSJH101), CP000737, |rep19_3_CDS20(pSJH901), CP000704,		19409	28.9505	Staphylococcus aureus	Staphylococcus aureus (1280)	Staphylococcus (1279)	Staphylococcaceae (90964)	Bacillales (1385)	Bacilli (91061)	Firmicutes (1239)	Bacteria (2)	-1.92423	0.10308
CP030436.1	pSA2	0.0581372	0	173	147	circular	2019-10-10	USA:New York City		40.7903	-73.9529	nares	Homo sapiens		rep19_3_CDS20(pSJH901), CP000704, |rep16_2_CDS6(pSJH101), CP000737,		19523	28.9351	Staphylococcus aureus	Staphylococcus aureus (1280)	Staphylococcus (1279)	Staphylococcaceae (90964)	Bacillales (1385)	Bacilli (91061)	Firmicutes (1239)	Bacteria (2)	-1.87191	0.086933
NZ_CP025250.1	pSA2	0.0581372	0	173	148	circular	2018-02-07	China: Chongqing		29.35	106.33	tissue obtained from patient with prosthetic joint infection	Homo sapiens		rep7a_10_ORF(pKH1), SAU38656, |rep16_5_SAP041A019(pWBG759), GQ900401, |rep19_11_rep(pPM1), AB699881,		26757	29.1886	Staphylococcus argenteus	Staphylococcus argenteus (985002)	Staphylococcus (1279)	Staphylococcaceae (90964)	Bacillales (1385)	Bacilli (91061)	Firmicutes (1239)	Bacteria (2)	-1.31539	-0.18324
CP030533.1	pSA2	0.0583726	0	172	149	circular	2019-10-10	USA:New York City		40.7903	-73.9529	blood	Homo sapiens		rep16_2_CDS6(pSJH101), CP000737, |rep19_3_CDS20(pSJH901), CP000704,		19444	28.9189	Staphylococcus aureus	Staphylococcus aureus (1280)	Staphylococcus (1279)	Staphylococcaceae (90964)	Bacillales (1385)	Bacilli (91061)	Firmicutes (1239)	Bacteria (2)	-1.96861	0.161994
CP030598.1	pSA2	0.0583726	0	172	150	circular	2019-10-10	USA:New York City		40.7903	-73.9529	blood	Homo sapiens		rep16_2_CDS6(pSJH101), CP000737, |rep19_3_CDS20(pSJH901), CP000704,		19444	28.9189	Staphylococcus aureus	Staphylococcus aureus (1280)	Staphylococcus (1279)	Staphylococcaceae (90964)	Bacillales (1385)	Bacilli (91061)	Firmicutes (1239)	Bacteria (2)	-1.98785	0.156853
CP049466.1	pSA2	0.0586096	0	171	151	circular	2020-09-24	USA:New York City		40.7903	-73.9529	blood	Homo sapiens		rep19_3_CDS20(pSJH901), CP000704, |rep16_2_CDS6(pSJH101), CP000737,		19550	29.8977	Staphylococcus aureus	Staphylococcus aureus (1280)	Staphylococcus (1279)	Staphylococcaceae (90964)	Bacillales (1385)	Bacilli (91061)	Firmicutes (1239)	Bacteria (2)	-1.99425	0.182892
NZ_CP080558.1	pSA2	0.0590885	0	169	152	circular	2021-08-12	South Korea:Seoul		37.5362	127.136	blood	Homo sapiens		rep16_2_CDS6(pSJH101), CP000737, |rep19_3_CDS20(pSJH901), CP000704,		19845	29.0048	Staphylococcus aureus	Staphylococcus aureus (1280)	Staphylococcus (1279)	Staphylococcaceae (90964)	Bacillales (1385)	Bacilli (91061)	Firmicutes (1239)	Bacteria (2)	-1.94337	0.144163
CP030528.1	pSA2	0.0593303	0	168	153	circular	2019-10-10	USA:New York City		40.7903	-73.9529	blood	Homo sapiens		rep16_2_CDS6(pSJH101), CP000737, |rep19_3_CDS20(pSJH901), CP000704,		20067	29.1175	Staphylococcus aureus	Staphylococcus aureus (1280)	Staphylococcus (1279)	Staphylococcaceae (90964)	Bacillales (1385)	Bacilli (91061)	Firmicutes (1239)	Bacteria (2)	-1.93977	0.102031
NZ_CP026967.1	pSA2	0.0593303	0	168	154	linear	2018-02-14	United Kingdom	United Kingdom	54.7024	-3.27658	community aquired	Homo sapiens				3319	27.5685	Staphylococcus aureus	Staphylococcus aureus (1280)	Staphylococcus (1279)	Staphylococcaceae (90964)	Bacillales (1385)	Bacilli (91061)	Firmicutes (1239)	Bacteria (2)	-0.94869	0.417099
NZ_MK933272.1	pSA2	0.0595738	0	167	155	circular	2020-08-01								rep7a_10_ORF(pKH1), SAU38656, |rep19_11_rep(pPM1), AB699881, |rep16_5_SAP041A019(pWBG759), GQ900401,		28164	29.1081	Staphylococcus aureus	Staphylococcus aureus (1280)	Staphylococcus (1279)	Staphylococcaceae (90964)	Bacillales (1385)	Bacilli (91061)	Firmicutes (1239)	Bacteria (2)	-1.33168	-0.153263
NZ_MK933268.1	pSA2	0.0595738	0	167	156	circular	2020-08-01								rep7a_10_ORF(pKH1), SAU38656, |rep19_11_rep(pPM1), AB699881, |rep16_5_SAP041A019(pWBG759), GQ900401,		28164	29.1081	Staphylococcus aureus	Staphylococcus aureus (1280)	Staphylococcus (1279)	Staphylococcaceae (90964)	Bacillales (1385)	Bacilli (91061)	Firmicutes (1239)	Bacteria (2)	-1.32176	-0.203248
NC_017345.1	pSA2	0.0603145	0	164	157	circular	2012-04-19								rep21_8_rep(SAP071A), GQ900485, |rep19_15_repA(TCH60plasmid), CP002111, |rep16_6_SAP071A015(SAP071A), GQ900485,		24491	28.1981	Staphylococcus aureus subsp. aureus TCH60	Staphylococcus aureus (1280)	Staphylococcus (1279)	Staphylococcaceae (90964)	Bacillales (1385)	Bacilli (91061)	Firmicutes (1239)	Bacteria (2)	-1.27082	0.227587
NZ_AB765928.1	pSA2	0.0603145	0	164	158	circular	2021-06-23								rep5a_1_repSAP001(pN315), AP003139, |rep20_6_repA(SAP059A), GQ900480, |rep21_8_rep(SAP071A), GQ900485,		43265	28.9194	Staphylococcus aureus	Staphylococcus aureus (1280)	Staphylococcus (1279)	Staphylococcaceae (90964)	Bacillales (1385)	Bacilli (91061)	Firmicutes (1239)	Bacteria (2)	-1.16933	0.272729
CP030541.1	pSA2	0.0610707	0	161	159	circular	2019-10-10	USA:New York City		40.7903	-73.9529	nares	Homo sapiens		rep20_3_rep(pTW20), FN433597,		20414	28.1425	Staphylococcus aureus	Staphylococcus aureus (1280)	Staphylococcus (1279)	Staphylococcaceae (90964)	Bacillales (1385)	Bacilli (91061)	Firmicutes (1239)	Bacteria (2)	-1.24565	0.267873
NZ_AP020323.1	pSA2	0.0615839	0	159	160	circular	2019-09-24	Japan:Kyoto	Japan,Kyoto	35.0231	135.763		Homo sapiens		rep19_12_rep(pN315), AP003139, |rep16_2_CDS6(pSJH101), CP000737,		20547	29.0359	Staphylococcus aureus	Staphylococcus aureus (1280)	Staphylococcus (1279)	Staphylococcaceae (90964)	Bacillales (1385)	Bacilli (91061)	Firmicutes (1239)	Bacteria (2)	-1.57166	0.39216
NZ_AP024512.1	pSA2	0.0618432	0	158	161	circular	2021-05-25								rep19_12_rep(pN315), AP003139, |rep16_2_CDS6(pSJH101), CP000737,		20501	29.0522	Staphylococcus aureus	Staphylococcus aureus (1280)	Staphylococcus (1279)	Staphylococcaceae (90964)	Bacillales (1385)	Bacilli (91061)	Firmicutes (1239)	Bacteria (2)	-1.56982	0.408444
NC_007931.1	pSA2	0.0618432	0	158	162	circular	2006-04-03								rep19_2_rep(pSA1379), NC007931, |rep16_2_CDS6(pSJH101), CP000737,		22787	29.2799	Staphylococcus aureus	Staphylococcus aureus (1280)	Staphylococcus (1279)	Staphylococcaceae (90964)	Bacillales (1385)	Bacilli (91061)	Firmicutes (1239)	Bacteria (2)	-1.64463	0.375005
CP030413.1	pSA2	0.0621044	0	157	163	circular	2019-10-10	USA:New York City		40.7903	-73.9529	blood	Homo sapiens		rep20_3_rep(pTW20), FN433597,		20403	28.1429	Staphylococcus aureus	Staphylococcus aureus (1280)	Staphylococcus (1279)	Staphylococcaceae (90964)	Bacillales (1385)	Bacilli (91061)	Firmicutes (1239)	Bacteria (2)	-1.25787	0.263089
CP030425.1	pSA2	0.0623675	0	156	164	circular	2019-10-10	USA:New York City		40.7903	-73.9529	blood	Homo sapiens		rep19_3_CDS20(pSJH901), CP000704, |rep16_2_CDS6(pSJH101), CP000737,		17543	28.8833	Staphylococcus aureus	Staphylococcus aureus (1280)	Staphylococcus (1279)	Staphylococcaceae (90964)	Bacillales (1385)	Bacilli (91061)	Firmicutes (1239)	Bacteria (2)	-2.0563	0.0570232
NZ_CP007671.1	pSA2	0.0626325	0	155	165	circular	2015-06-10	Colombia		-0.1138	-74.465	nasal swab	Homo sapiens		rep20_3_rep(pTW20), FN433597,		20409	28.0905	Staphylococcus aureus	Staphylococcus aureus (1280)	Staphylococcus (1279)	Staphylococcaceae (90964)	Bacillales (1385)	Bacilli (91061)	Firmicutes (1239)	Bacteria (2)	-1.25105	0.2666
NZ_MH785258.1	pSA2	0.0628995	0	154	166	circular	2020-06-03	United Kingdom: Scotland	United Kingdom,Scotland	56.7861	-4.11405	tenosynovitis	Farmed pheasant	whole organism	rep19_8_repA(pWBG759), GQ900401, |rep16_5_SAP041A019(pWBG759), GQ900401,		17747	29.6219	Staphylococcus aureus	Staphylococcus aureus (1280)	Staphylococcus (1279)	Staphylococcaceae (90964)	Bacillales (1385)	Bacilli (91061)	Firmicutes (1239)	Bacteria (2)	-1.23509	0.292142
CP030523.1	pSA2	0.0631684	0	153	167	circular	2019-10-10	USA:New York City		40.7903	-73.9529	blood	Homo sapiens		rep19_3_CDS20(pSJH901), CP000704, |rep16_2_CDS6(pSJH101), CP000737,		22611	30.2198	Staphylococcus aureus	Staphylococcus aureus (1280)	Staphylococcus (1279)	Staphylococcaceae (90964)	Bacillales (1385)	Bacilli (91061)	Firmicutes (1239)	Bacteria (2)	-2.00695	0.182759
CP049512.1	pSA2	0.0639874	0	150	168	circular	2020-09-24	USA:New York City		40.7903	-73.9529	blood	Homo sapiens		rep19_3_CDS20(pSJH901), CP000704, |rep16_2_CDS6(pSJH101), CP000737,		22976	30.3317	Staphylococcus aureus	Staphylococcus aureus (1280)	Staphylococcus (1279)	Staphylococcaceae (90964)	Bacillales (1385)	Bacilli (91061)	Firmicutes (1239)	Bacteria (2)	-2.01692	0.199895
CP030477.1	pSA2	0.0639874	0	150	169	circular	2019-10-10	USA:New York City		40.7903	-73.9529	blood	Homo sapiens		rep16_2_CDS6(pSJH101), CP000737, |rep19_3_CDS20(pSJH901), CP000704,		22785	30.2611	Staphylococcus aureus	Staphylococcus aureus (1280)	Staphylococcus (1279)	Staphylococcaceae (90964)	Bacillales (1385)	Bacilli (91061)	Firmicutes (1239)	Bacteria (2)	-2.05861	0.222789
NZ_CP044105.1	pSA2	0.0639874	0	150	170	circular	2019-09-27	USA: KY	USA,KY	37.5726	-85.1551	clinical isolate	Homo sapiens		rep16_2_CDS6(pSJH101), CP000737, |rep19_3_CDS20(pSJH901), CP000704,		22780	30.2546	Staphylococcus aureus	Staphylococcus aureus (1280)	Staphylococcus (1279)	Staphylococcaceae (90964)	Bacillales (1385)	Bacilli (91061)	Firmicutes (1239)	Bacteria (2)	-2.02713	0.187234
CP030643.1	pSA2	0.0642645	0	149	171	circular	2019-10-10	USA:New York City		40.7903	-73.9529	blood	Homo sapiens		rep19_3_CDS20(pSJH901), CP000704, |rep16_2_CDS6(pSJH101), CP000737,		23059	30.3699	Staphylococcus aureus	Staphylococcus aureus (1280)	Staphylococcus (1279)	Staphylococcaceae (90964)	Bacillales (1385)	Bacilli (91061)	Firmicutes (1239)	Bacteria (2)	-2.03047	0.202948
NC_013299.1	pSA2	0.0642645	0	149	172	circular	2012-10-26								rep19_3_CDS20(pSJH901), CP000704, |rep16_2_CDS6(pSJH101), CP000737,		23059	30.3786	Staphylococcus aureus	Staphylococcus aureus (1280)	Staphylococcus (1279)	Staphylococcaceae (90964)	Bacillales (1385)	Bacilli (91061)	Firmicutes (1239)	Bacteria (2)	-2.05601	0.220627
CP049563.1	pSA2	0.0642645	0	149	173	circular	2020-09-24	USA:New York City		40.7903	-73.9529	blood	Homo sapiens		rep19_3_CDS20(pSJH901), CP000704, |rep16_2_CDS6(pSJH101), CP000737,		23076	30.3692	Staphylococcus aureus	Staphylococcus aureus (1280)	Staphylococcus (1279)	Staphylococcaceae (90964)	Bacillales (1385)	Bacilli (91061)	Firmicutes (1239)	Bacteria (2)	-2.02189	0.195423
CP049404.1	pSA2	0.0642645	0	149	174	circular	2020-09-24	USA:New York City		40.7903	-73.9529	blood	Homo sapiens		rep19_3_CDS20(pSJH901), CP000704, |rep16_2_CDS6(pSJH101), CP000737,		22992	29.2797	Staphylococcus aureus	Staphylococcus aureus (1280)	Staphylococcus (1279)	Staphylococcaceae (90964)	Bacillales (1385)	Bacilli (91061)	Firmicutes (1239)	Bacteria (2)	-2.11006	0.23953
CP030394.1	pSA2	0.064825	0	147	175	circular	2019-10-10	USA:New York City		40.7903	-73.9529	blood	Homo sapiens		rep20_3_rep(pTW20), FN433597, |rep21_20_p020(pLGA251), FR821780,		25071	28.4791	Staphylococcus aureus	Staphylococcus aureus (1280)	Staphylococcus (1279)	Staphylococcaceae (90964)	Bacillales (1385)	Bacilli (91061)	Firmicutes (1239)	Bacteria (2)	-1.25736	0.23468
CP030530.1	pSA2	0.064825	0	147	176	circular	2019-10-10	USA:New York City		40.7903	-73.9529	blood	Homo sapiens		rep16_2_CDS6(pSJH101), CP000737, |rep19_3_CDS20(pSJH901), CP000704,		23801	30.4147	Staphylococcus aureus	Staphylococcus aureus (1280)	Staphylococcus (1279)	Staphylococcaceae (90964)	Bacillales (1385)	Bacilli (91061)	Firmicutes (1239)	Bacteria (2)	-2.34138	0.367548
CP049552.1	pSA2	0.064825	0	147	177	circular	2020-09-24	USA:New York City		40.7903	-73.9529	blood	Homo sapiens		rep16_2_CDS6(pSJH101), CP000737, |rep19_3_CDS20(pSJH901), CP000704,		22612	29.1748	Staphylococcus aureus	Staphylococcus aureus (1280)	Staphylococcus (1279)	Staphylococcaceae (90964)	Bacillales (1385)	Bacilli (91061)	Firmicutes (1239)	Bacteria (2)	-2.15978	0.231429
CP030703.1	pSA2	0.064825	0	147	178	circular	2019-10-10	USA:New York City		40.7903	-73.9529	blood	Homo sapiens		rep20_3_rep(pTW20), FN433597, |rep21_20_p020(pLGA251), FR821780,		25058	28.4699	Staphylococcus aureus	Staphylococcus aureus (1280)	Staphylococcus (1279)	Staphylococcaceae (90964)	Bacillales (1385)	Bacilli (91061)	Firmicutes (1239)	Bacteria (2)	-1.24714	0.260925
CP049568.1	pSA2	0.064825	0	147	179	circular	2020-09-24	USA:New York City		40.7903	-73.9529	blood	Homo sapiens		rep20_3_rep(pTW20), FN433597, |rep21_20_p020(pLGA251), FR821780,		25060	28.4757	Staphylococcus aureus	Staphylococcus aureus (1280)	Staphylococcus (1279)	Staphylococcaceae (90964)	Bacillales (1385)	Bacilli (91061)	Firmicutes (1239)	Bacteria (2)	-1.23214	0.263363
NZ_CP007673.1	pSA2	0.064825	0	147	180	circular	2016-01-27	Colombia		10.24	-75.3	bood	Homo sapiens		rep20_3_rep(pTW20), FN433597, |rep21_20_p020(pLGA251), FR821780,		25054	28.4705	Staphylococcus aureus	Staphylococcus aureus (1280)	Staphylococcus (1279)	Staphylococcaceae (90964)	Bacillales (1385)	Bacilli (91061)	Firmicutes (1239)	Bacteria (2)	-1.25505	0.253416
CP049566.1	pSA2	0.0651085	0	146	181	circular	2020-09-24	USA:New York City		40.7903	-73.9529	blood	Homo sapiens		rep19_3_CDS20(pSJH901), CP000704, |rep16_2_CDS6(pSJH101), CP000737,		22963	30.2966	Staphylococcus aureus	Staphylococcus aureus (1280)	Staphylococcus (1279)	Staphylococcaceae (90964)	Bacillales (1385)	Bacilli (91061)	Firmicutes (1239)	Bacteria (2)	-2.0372	0.187696
NZ_CP080554.1	pSA2	0.0651085	0	146	182	circular	2021-08-12	South Korea:Seoul		37.5362	127.136	blood	Homo sapiens		rep19_3_CDS20(pSJH901), CP000704, |rep16_2_CDS6(pSJH101), CP000737,		23058	30.3452	Staphylococcus aureus	Staphylococcus aureus (1280)	Staphylococcus (1279)	Staphylococcaceae (90964)	Bacillales (1385)	Bacilli (91061)	Firmicutes (1239)	Bacteria (2)	-2.00323	0.198537
NZ_AP023035.1	pSA2	0.0653942	0	145	183	circular	2020-07-09						Homo sapiens		rep20_3_rep(pTW20), FN433597, |rep21_20_p020(pLGA251), FR821780,		25058	28.4779	Staphylococcus aureus	Staphylococcus aureus (1280)	Staphylococcus (1279)	Staphylococcaceae (90964)	Bacillales (1385)	Bacilli (91061)	Firmicutes (1239)	Bacteria (2)	-1.24028	0.25576
CP049455.1	pSA2	0.0653942	0	145	184	circular	2020-09-24	USA:New York City		40.7903	-73.9529	blood	Homo sapiens		rep16_2_CDS6(pSJH101), CP000737, |rep19_3_CDS20(pSJH901), CP000704,		22419	28.0343	Staphylococcus aureus	Staphylococcus aureus (1280)	Staphylococcus (1279)	Staphylococcaceae (90964)	Bacillales (1385)	Bacilli (91061)	Firmicutes (1239)	Bacteria (2)	-1.65937	0.409737
CP049459.1	pSA2	0.0653942	0	145	185	circular	2020-09-24	USA:New York City		40.7903	-73.9529	blood	Homo sapiens		rep19_3_CDS20(pSJH901), CP000704, |rep16_2_CDS6(pSJH101), CP000737,		24129	29.4583	Staphylococcus aureus	Staphylococcus aureus (1280)	Staphylococcus (1279)	Staphylococcaceae (90964)	Bacillales (1385)	Bacilli (91061)	Firmicutes (1239)	Bacteria (2)	-2.12693	0.228754
CP050006.1	pSA2	0.0653942	0	145	186	circular	2020-09-24	USA:New York City		40.7903	-73.9529	blood	Homo sapiens		rep16_2_CDS6(pSJH101), CP000737, |rep19_3_CDS20(pSJH901), CP000704,		9566	27.5559	Staphylococcus aureus	Staphylococcus aureus (1280)	Staphylococcus (1279)	Staphylococcaceae (90964)	Bacillales (1385)	Bacilli (91061)	Firmicutes (1239)	Bacteria (2)	-1.645	0.390539
CP030397.1	pSA2	0.0656822	0	144	187	circular	2019-10-10	USA:New York City		40.7903	-73.9529	blood	Homo sapiens		rep19_3_CDS20(pSJH901), CP000704, |rep16_2_CDS6(pSJH101), CP000737,		24124	29.452	Staphylococcus aureus	Staphylococcus aureus (1280)	Staphylococcus (1279)	Staphylococcaceae (90964)	Bacillales (1385)	Bacilli (91061)	Firmicutes (1239)	Bacteria (2)	-2.10516	0.236998
CP052026.1	pSA2	0.0656822	0	144	188	circular	2020-09-24	USA:New York City		40.7903	-73.9529	blood	Homo sapiens		rep16_2_CDS6(pSJH101), CP000737, |rep19_3_CDS20(pSJH901), CP000704,		24114	29.4435	Staphylococcus aureus	Staphylococcus aureus (1280)	Staphylococcus (1279)	Staphylococcaceae (90964)	Bacillales (1385)	Bacilli (91061)	Firmicutes (1239)	Bacteria (2)	-2.0928	0.240131
CP030488.1	pSA2	0.0656822	0	144	189	circular	2019-10-10	USA:New York City		40.7903	-73.9529	blood	Homo sapiens		rep19_3_CDS20(pSJH901), CP000704, |rep16_2_CDS6(pSJH101), CP000737,		24124	29.452	Staphylococcus aureus	Staphylococcus aureus (1280)	Staphylococcus (1279)	Staphylococcaceae (90964)	Bacillales (1385)	Bacilli (91061)	Firmicutes (1239)	Bacteria (2)	-2.10421	0.235324
CP051956.1	pSA2	0.0656822	0	144	190	circular	2020-09-24	USA:New York City		40.7903	-73.9529	blood	Homo sapiens		rep19_3_CDS20(pSJH901), CP000704, |rep16_2_CDS6(pSJH101), CP000737,		24130	29.4488	Staphylococcus aureus	Staphylococcus aureus (1280)	Staphylococcus (1279)	Staphylococcaceae (90964)	Bacillales (1385)	Bacilli (91061)	Firmicutes (1239)	Bacteria (2)	-2.12702	0.232847
NZ_CP007675.1	pSA2	0.0662649	0	142	191	circular	2015-06-10	Colombia		10.24	-75.3	blood	Homo sapiens		rep20_3_rep(pTW20), FN433597, |rep21_20_p020(pLGA251), FR821780,		25025	28.4436	Staphylococcus aureus	Staphylococcus aureus (1280)	Staphylococcus (1279)	Staphylococcaceae (90964)	Bacillales (1385)	Bacilli (91061)	Firmicutes (1239)	Bacteria (2)	-1.23884	0.259636
CP030680.1	pSA2	0.0665597	0	141	192	circular	2019-10-10	USA:New York City		40.7903	-73.9529	blood	Homo sapiens		rep19_3_CDS20(pSJH901), CP000704, |rep16_2_CDS6(pSJH101), CP000737,		24739	29.7142	Staphylococcus aureus	Staphylococcus aureus (1280)	Staphylococcus (1279)	Staphylococcaceae (90964)	Bacillales (1385)	Bacilli (91061)	Firmicutes (1239)	Bacteria (2)	-2.19153	0.316985
CP030485.1	pSA2	0.0665597	0	141	193	circular	2019-10-10	USA:New York City		40.7903	-73.9529	blood	Homo sapiens		rep19_3_CDS20(pSJH901), CP000704, |rep16_2_CDS6(pSJH101), CP000737,		24687	29.7322	Staphylococcus aureus	Staphylococcus aureus (1280)	Staphylococcus (1279)	Staphylococcaceae (90964)	Bacillales (1385)	Bacilli (91061)	Firmicutes (1239)	Bacteria (2)	-2.2206	0.324672
CP030607.1	pSA2	0.0668569	0	140	194	circular	2019-10-10	USA:New York City		40.7903	-73.9529	blood	Homo sapiens		rep19_3_CDS20(pSJH901), CP000704, |rep16_2_CDS6(pSJH101), CP000737,		24484	30.8896	Staphylococcus aureus	Staphylococcus aureus (1280)	Staphylococcus (1279)	Staphylococcaceae (90964)	Bacillales (1385)	Bacilli (91061)	Firmicutes (1239)	Bacteria (2)	-2.0182	0.203132
CP030662.1	pSA2	0.0668569	0	140	195	circular	2019-10-10	USA:New York City		40.7903	-73.9529	blood	Homo sapiens		rep19_3_CDS20(pSJH901), CP000704, |rep16_2_CDS6(pSJH101), CP000737,		24914	29.7423	Staphylococcus aureus	Staphylococcus aureus (1280)	Staphylococcus (1279)	Staphylococcaceae (90964)	Bacillales (1385)	Bacilli (91061)	Firmicutes (1239)	Bacteria (2)	-2.12661	0.238229
CP030405.1	pSA2	0.0677629	0	137	196	circular	2019-10-10	USA:New York City		40.7903	-73.9529	blood	Homo sapiens		rep21_8_rep(SAP071A), GQ900485, |rep19_3_CDS20(pSJH901), CP000704, |rep16_2_CDS6(pSJH101), CP000737,		26898	30.2625	Staphylococcus aureus	Staphylococcus aureus (1280)	Staphylococcus (1279)	Staphylococcaceae (90964)	Bacillales (1385)	Bacilli (91061)	Firmicutes (1239)	Bacteria (2)	-2.10366	0.227095
NZ_CP014386.1	pSA2	0.0680698	0	136	197	circular	2018-10-04	Suriname: Paramaribo		5.86667	-55.1667	Pus leg	Homo sapiens		rep19_3_CDS20(pSJH901), CP000704, |rep16_2_CDS6(pSJH101), CP000737,		26135	30.3233	Staphylococcus aureus	Staphylococcus aureus (1280)	Staphylococcus (1279)	Staphylococcaceae (90964)	Bacillales (1385)	Bacilli (91061)	Firmicutes (1239)	Bacteria (2)	-2.27042	0.296708
CP030663.1	pSA2	0.0680698	0	136	198	circular	2019-10-10	USA:New York City		40.7903	-73.9529	blood	Homo sapiens		rep19_3_CDS20(pSJH901), CP000704, |rep16_2_CDS6(pSJH101), CP000737,		25616	30.1999	Staphylococcus aureus	Staphylococcus aureus (1280)	Staphylococcus (1279)	Staphylococcaceae (90964)	Bacillales (1385)	Bacilli (91061)	Firmicutes (1239)	Bacteria (2)	-2.33965	0.364764
NZ_CP039996.1	pSA2	0.0680698	0	136	199	circular	2019-09-27						Homo sapiens		rep19_11_rep(pPM1), AB699881, |rep7a_10_ORF(pKH1), SAU38656, |rep16_5_SAP041A019(pWBG759), GQ900401,		21682	29.5037	Staphylococcus aureus subsp. aureus M013	Staphylococcus aureus (1280)	Staphylococcus (1279)	Staphylococcaceae (90964)	Bacillales (1385)	Bacilli (91061)	Firmicutes (1239)	Bacteria (2)	-1.24701	-0.227893
CP030376.1	pSA2	0.0680698	0	136	200	circular	2019-10-10	USA:New York City		40.7903	-73.9529	blood	Homo sapiens		rep16_2_CDS6(pSJH101), CP000737, |rep19_3_CDS20(pSJH901), CP000704,		26424	30.4458	Staphylococcus aureus	Staphylococcus aureus (1280)	Staphylococcus (1279)	Staphylococcaceae (90964)	Bacillales (1385)	Bacilli (91061)	Firmicutes (1239)	Bacteria (2)	-2.2513	0.31207
CP049464.1	pSA2	0.0680698	0	136	201	circular	2020-09-24	USA:New York City		40.7903	-73.9529	blood	Homo sapiens		rep16_2_CDS6(pSJH101), CP000737, |rep19_3_CDS20(pSJH901), CP000704,		26334	30.417	Staphylococcus aureus	Staphylococcus aureus (1280)	Staphylococcus (1279)	Staphylococcaceae (90964)	Bacillales (1385)	Bacilli (91061)	Firmicutes (1239)	Bacteria (2)	-2.27141	0.304274
CP030578.1	pSA2	0.0680698	0	136	202	circular	2019-10-10	USA:New York City		40.7903	-73.9529	blood	Homo sapiens		rep16_2_CDS6(pSJH101), CP000737, |rep19_3_CDS20(pSJH901), CP000704,		26424	30.442	Staphylococcus aureus	Staphylococcus aureus (1280)	Staphylococcus (1279)	Staphylococcaceae (90964)	Bacillales (1385)	Bacilli (91061)	Firmicutes (1239)	Bacteria (2)	-2.28874	0.321441
CP030549.1	pSA2	0.0683793	0	135	203	circular	2019-10-10	USA:New York City		40.7903	-73.9529	blood	Homo sapiens		rep16_2_CDS6(pSJH101), CP000737, |rep19_3_CDS20(pSJH901), CP000704,		26424	30.4496	Staphylococcus aureus	Staphylococcus aureus (1280)	Staphylococcus (1279)	Staphylococcaceae (90964)	Bacillales (1385)	Bacilli (91061)	Firmicutes (1239)	Bacteria (2)	-2.29803	0.376074
CP030409.1	pSA2	0.0683793	0	135	204	circular	2019-10-10	USA:New York City		40.7903	-73.9529	blood	Homo sapiens		rep16_2_CDS6(pSJH101), CP000737, |rep19_3_CDS20(pSJH901), CP000704,		26424	30.4458	Staphylococcus aureus	Staphylococcus aureus (1280)	Staphylococcus (1279)	Staphylococcaceae (90964)	Bacillales (1385)	Bacilli (91061)	Firmicutes (1239)	Bacteria (2)	-2.28908	0.28446
NZ_CP014404.1	pSA2	0.0683793	0	135	205	circular	2017-02-20	Suriname: Paramaribo		5.86667	-55.1667	Perineum	Homo sapiens		rep19_3_CDS20(pSJH901), CP000704, |rep16_2_CDS6(pSJH101), CP000737,		25980	30.6813	Staphylococcus aureus	Staphylococcus aureus (1280)	Staphylococcus (1279)	Staphylococcaceae (90964)	Bacillales (1385)	Bacilli (91061)	Firmicutes (1239)	Bacteria (2)	-2.21491	0.286503
NZ_AP019546.1	pSA2	0.0683793	0	135	206	circular	2019-10-20	Japan:Tokyo	Japan,Tokyo	34.6969	139.405		Homo sapiens		rep19_3_CDS20(pSJH901), CP000704, |rep16_2_CDS6(pSJH101), CP000737,		21014	28.9093	Staphylococcus aureus	Staphylococcus aureus (1280)	Staphylococcus (1279)	Staphylococcaceae (90964)	Bacillales (1385)	Bacilli (91061)	Firmicutes (1239)	Bacteria (2)	-1.64678	0.304312
NZ_AP019544.1	pSA2	0.0683793	0	135	207	circular	2019-10-31	Japan:Tokyo	Japan,Tokyo	34.6969	139.405		Homo sapiens		rep19_3_CDS20(pSJH901), CP000704, |rep16_2_CDS6(pSJH101), CP000737,		23184	28.5671	Staphylococcus aureus	Staphylococcus aureus (1280)	Staphylococcus (1279)	Staphylococcaceae (90964)	Bacillales (1385)	Bacilli (91061)	Firmicutes (1239)	Bacteria (2)	-1.6612	0.366785
CP030625.1	pSA2	0.0683793	0	135	208	circular	2019-10-10	USA:New York City		40.7903	-73.9529	blood	Homo sapiens		rep16_2_CDS6(pSJH101), CP000737, |rep19_3_CDS20(pSJH901), CP000704,		26723	30.4045	Staphylococcus aureus	Staphylococcus aureus (1280)	Staphylococcus (1279)	Staphylococcaceae (90964)	Bacillales (1385)	Bacilli (91061)	Firmicutes (1239)	Bacteria (2)	-2.30869	0.354104
NZ_CP014394.1	pSA2	0.0683793	0	135	209	circular	2017-02-20	Suriname: Paramaribo		5.86667	-55.1667	Nose	Homo sapiens		rep19_3_CDS20(pSJH901), CP000704, |rep16_2_CDS6(pSJH101), CP000737,		25980	30.6774	Staphylococcus aureus	Staphylococcus aureus (1280)	Staphylococcus (1279)	Staphylococcaceae (90964)	Bacillales (1385)	Bacilli (91061)	Firmicutes (1239)	Bacteria (2)	-2.15811	0.295351
NZ_CP012118.2	pSA2	0.0686914	0	134	210	circular	2015-08-20	USA: Georgia		32.3661	-84.9692		Homo sapiens		rep19_3_CDS20(pSJH901), CP000704, |rep16_2_CDS6(pSJH101), CP000737,		27043	30.5439	Staphylococcus aureus	Staphylococcus aureus (1280)	Staphylococcus (1279)	Staphylococcaceae (90964)	Bacillales (1385)	Bacilli (91061)	Firmicutes (1239)	Bacteria (2)	-2.34411	0.385968
NZ_CP030324.1	pSA2	0.0686914	0	134	211	circular	2018-07-13								rep19_3_CDS20(pSJH901), CP000704, |rep16_2_CDS6(pSJH101), CP000737,		27168	30.5617	Staphylococcus aureus	Staphylococcus aureus (1280)	Staphylococcus (1279)	Staphylococcaceae (90964)	Bacillales (1385)	Bacilli (91061)	Firmicutes (1239)	Bacteria (2)	-2.36036	0.374445
NC_013298.1	pSA2	0.0686914	0	134	212	circular	2012-10-26								rep19_3_CDS20(pSJH901), CP000704, |rep16_2_CDS6(pSJH101), CP000737,		27067	30.5353	Staphylococcus aureus	Staphylococcus aureus (1280)	Staphylococcus (1279)	Staphylococcaceae (90964)	Bacillales (1385)	Bacilli (91061)	Firmicutes (1239)	Bacteria (2)	-2.41036	0.450101
NC_013294.1	pSA2	0.0686914	0	134	213	circular	2012-10-26								rep19_3_CDS20(pSJH901), CP000704, |rep16_2_CDS6(pSJH101), CP000737,		27068	30.5379	Staphylococcus aureus	Staphylococcus aureus (1280)	Staphylococcus (1279)	Staphylococcaceae (90964)	Bacillales (1385)	Bacilli (91061)	Firmicutes (1239)	Bacteria (2)	-2.35865	0.377644
CP049439.1	pSA2	0.0686914	0	134	214	circular	2020-09-24	USA:New York City		40.7903	-73.9529	blood	Homo sapiens		rep16_2_CDS6(pSJH101), CP000737, |rep19_3_CDS20(pSJH901), CP000704,		26531	30.3833	Staphylococcus aureus	Staphylococcus aureus (1280)	Staphylococcus (1279)	Staphylococcaceae (90964)	Bacillales (1385)	Bacilli (91061)	Firmicutes (1239)	Bacteria (2)	-2.31625	0.371638
NZ_CP031889.1	pSA2	0.0686914	0	134	215	circular	2019-09-15	USA:MA	USA,MA	42.3789	-72.0324	nasal perirectal swab			rep19_3_CDS20(pSJH901), CP000704, |rep16_2_CDS6(pSJH101), CP000737,		27068	30.5379	Staphylococcus aureus	Staphylococcus aureus (1280)	Staphylococcus (1279)	Staphylococcaceae (90964)	Bacillales (1385)	Bacilli (91061)	Firmicutes (1239)	Bacteria (2)	-2.36161	0.394885
NZ_CP014434.1	pSA2	0.0686914	0	134	216	circular	2017-02-20	Suriname: Nickerie		5.93333	-56.9833	Nose	Homo sapiens		rep19_3_CDS20(pSJH901), CP000704, |rep16_2_CDS6(pSJH101), CP000737,		27079	30.5366	Staphylococcus aureus	Staphylococcus aureus (1280)	Staphylococcus (1279)	Staphylococcaceae (90964)	Bacillales (1385)	Bacilli (91061)	Firmicutes (1239)	Bacteria (2)	-2.34005	0.353423
NZ_LR130519.1	pSA2	0.0686914	0	134	217	linear	2019-01-10					blood			rep16_2_CDS6(pSJH101), CP000737, |rep19_3_CDS20(pSJH901), CP000704,		27037	30.5433	Staphylococcus aureus	Staphylococcus aureus (1280)	Staphylococcus (1279)	Staphylococcaceae (90964)	Bacillales (1385)	Bacilli (91061)	Firmicutes (1239)	Bacteria (2)	-2.3577	0.378356
CP030416.1	pSA2	0.0686914	0	134	218	circular	2019-10-10	USA:New York City		40.7903	-73.9529	blood	Homo sapiens		rep19_3_CDS20(pSJH901), CP000704, |rep16_2_CDS6(pSJH101), CP000737,		27077	30.5425	Staphylococcus aureus	Staphylococcus aureus (1280)	Staphylococcus (1279)	Staphylococcaceae (90964)	Bacillales (1385)	Bacilli (91061)	Firmicutes (1239)	Bacteria (2)	-2.35878	0.378643
CP049430.1	pSA2	0.0686914	0	134	219	circular	2020-09-24	USA:New York City		40.7903	-73.9529	blood	Homo sapiens		rep16_2_CDS6(pSJH101), CP000737, |rep19_3_CDS20(pSJH901), CP000704,		26594	30.3978	Staphylococcus aureus	Staphylococcus aureus (1280)	Staphylococcus (1279)	Staphylococcaceae (90964)	Bacillales (1385)	Bacilli (91061)	Firmicutes (1239)	Bacteria (2)	-2.3558	0.374263
NZ_CP014367.1	pSA2	0.0686914	0	134	220	circular	2018-10-04	Suriname: Paramaribo		5.86667	-55.1667	Groin	Homo sapiens		rep19_3_CDS20(pSJH901), CP000704, |rep16_2_CDS6(pSJH101), CP000737,		27068	30.5231	Staphylococcus aureus	Staphylococcus aureus (1280)	Staphylococcus (1279)	Staphylococcaceae (90964)	Bacillales (1385)	Bacilli (91061)	Firmicutes (1239)	Bacteria (2)	-2.365	0.386272
NZ_CP014411.1	pSA2	0.0686914	0	134	221	circular	2017-02-20	Suriname: Paramaribo		5.86667	-55.1667	Pus left axilla	Homo sapiens		rep19_3_CDS20(pSJH901), CP000704, |rep16_2_CDS6(pSJH101), CP000737,		27068	30.5342	Staphylococcus aureus	Staphylococcus aureus (1280)	Staphylococcus (1279)	Staphylococcaceae (90964)	Bacillales (1385)	Bacilli (91061)	Firmicutes (1239)	Bacteria (2)	-2.35283	0.381394
CP030633.1	pSA2	0.0686914	0	134	222	circular	2019-10-10	USA:New York City		40.7903	-73.9529	blood	Homo sapiens		rep19_3_CDS20(pSJH901), CP000704, |rep16_2_CDS6(pSJH101), CP000737,		27070	30.543	Staphylococcus aureus	Staphylococcus aureus (1280)	Staphylococcus (1279)	Staphylococcaceae (90964)	Bacillales (1385)	Bacilli (91061)	Firmicutes (1239)	Bacteria (2)	-2.35639	0.408669
NC_013289.1	pSA2	0.0686914	0	134	223	circular	2012-10-26								rep19_3_CDS20(pSJH901), CP000704, |rep16_2_CDS6(pSJH101), CP000737,		27068	30.5416	Staphylococcus aureus	Staphylococcus aureus (1280)	Staphylococcus (1279)	Staphylococcaceae (90964)	Bacillales (1385)	Bacilli (91061)	Firmicutes (1239)	Bacteria (2)	-2.34927	0.372587
CP030707.1	pSA2	0.0686914	0	134	224	circular	2019-10-10	USA:New York City		40.7903	-73.9529	blood	Homo sapiens		rep16_2_CDS6(pSJH101), CP000737, |rep19_3_CDS20(pSJH901), CP000704,		27068	30.5416	Staphylococcus aureus	Staphylococcus aureus (1280)	Staphylococcus (1279)	Staphylococcaceae (90964)	Bacillales (1385)	Bacilli (91061)	Firmicutes (1239)	Bacteria (2)	-2.35527	0.377758
NZ_CP022608.1	pSA2	0.0686914	0	134	225	circular	2018-08-03	South Korea		36.8659	127.553	blood	Homo sapiens		rep16_6_SAP071A015(SAP071A), GQ900485, |rep19_9_repA(AP071A), GQ900485, |rep21_8_rep(SAP071A), GQ900485,		17939	28.0395	Staphylococcus aureus	Staphylococcus aureus (1280)	Staphylococcus (1279)	Staphylococcaceae (90964)	Bacillales (1385)	Bacilli (91061)	Firmicutes (1239)	Bacteria (2)	-1.27899	0.215677
NZ_CP031891.1	pSA2	0.0686914	0	134	226	circular	2019-09-15	USA:MA	USA,MA	42.3789	-72.0324	nasal perirectal swab			rep19_3_CDS20(pSJH901), CP000704, |rep16_2_CDS6(pSJH101), CP000737,		27068	30.5379	Staphylococcus aureus	Staphylococcus aureus (1280)	Staphylococcus (1279)	Staphylococcaceae (90964)	Bacillales (1385)	Bacilli (91061)	Firmicutes (1239)	Bacteria (2)	-2.34732	0.394965
NZ_CP014364.1	pSA2	0.0686914	0	134	227	circular	2018-10-04	Suriname: Paramaribo		5.86667	-55.1667	Perineum	Homo sapiens		rep19_3_CDS20(pSJH901), CP000704, |rep16_2_CDS6(pSJH101), CP000737,		27068	30.5268	Staphylococcus aureus	Staphylococcus aureus (1280)	Staphylococcus (1279)	Staphylococcaceae (90964)	Bacillales (1385)	Bacilli (91061)	Firmicutes (1239)	Bacteria (2)	-2.36135	0.383222
NZ_CP029665.1	pSA2	0.0686914	0	134	228	circular	2018-06-13								rep16_2_CDS6(pSJH101), CP000737, |rep19_3_CDS20(pSJH901), CP000704,		26984	30.5255	Staphylococcus aureus	Staphylococcus aureus (1280)	Staphylococcus (1279)	Staphylococcaceae (90964)	Bacillales (1385)	Bacilli (91061)	Firmicutes (1239)	Bacteria (2)	-2.34823	0.397302
CP051944.1	pSA2	0.0686914	0	134	229	circular	2020-09-24	USA:New York City		40.7903	-73.9529	respiratory	Homo sapiens		rep19_3_CDS20(pSJH901), CP000704, |rep16_2_CDS6(pSJH101), CP000737,		27114	30.5599	Staphylococcus aureus	Staphylococcus aureus (1280)	Staphylococcus (1279)	Staphylococcaceae (90964)	Bacillales (1385)	Bacilli (91061)	Firmicutes (1239)	Bacteria (2)	-2.33013	0.364435
CP030560.1	pSA2	0.0686914	0	134	230	circular	2019-10-10	USA:New York City		40.7903	-73.9529	blood	Homo sapiens		rep16_2_CDS6(pSJH101), CP000737, |rep19_3_CDS20(pSJH901), CP000704,		27068	30.5416	Staphylococcus aureus	Staphylococcus aureus (1280)	Staphylococcus (1279)	Staphylococcaceae (90964)	Bacillales (1385)	Bacilli (91061)	Firmicutes (1239)	Bacteria (2)	-2.35016	0.371246
CP030694.1	pSA2	0.0686914	0	134	231	circular	2019-10-10	USA:New York City		40.7903	-73.9529	blood	Homo sapiens		rep19_3_CDS20(pSJH901), CP000704, |rep16_2_CDS6(pSJH101), CP000737,		26984	30.5218	Staphylococcus aureus	Staphylococcus aureus (1280)	Staphylococcus (1279)	Staphylococcaceae (90964)	Bacillales (1385)	Bacilli (91061)	Firmicutes (1239)	Bacteria (2)	-2.34374	0.357544
NZ_CP047842.1	pSA2	0.0686914	0	134	232	circular	2020-01-23						Homo sapiens		rep21_8_rep(SAP071A), GQ900485, |rep19_9_repA(AP071A), GQ900485, |rep16_6_SAP071A015(SAP071A), GQ900485,		17906	28.0856	Staphylococcus aureus	Staphylococcus aureus (1280)	Staphylococcus (1279)	Staphylococcaceae (90964)	Bacillales (1385)	Bacilli (91061)	Firmicutes (1239)	Bacteria (2)	-1.25498	0.272898
CP030597.1	pSA2	0.0686914	0	134	233	circular	2019-10-10	USA:New York City		40.7903	-73.9529	blood	Homo sapiens		rep19_3_CDS20(pSJH901), CP000704, |rep16_2_CDS6(pSJH101), CP000737,		27067	30.5353	Staphylococcus aureus	Staphylococcus aureus (1280)	Staphylococcus (1279)	Staphylococcaceae (90964)	Bacillales (1385)	Bacilli (91061)	Firmicutes (1239)	Bacteria (2)	-2.36073	0.382661
NC_018963.1	pSA2	0.0686914	0	134	234	circular	2012-11-03								rep19_3_CDS20(pSJH901), CP000704, |rep16_2_CDS6(pSJH101), CP000737,		27067	30.5206	Staphylococcus aureus	Staphylococcus aureus (1280)	Staphylococcus (1279)	Staphylococcaceae (90964)	Bacillales (1385)	Bacilli (91061)	Firmicutes (1239)	Bacteria (2)	-2.36061	0.383314
NC_018961.1	pSA2	0.0686914	0	134	235	circular	2012-11-03								rep19_3_CDS20(pSJH901), CP000704, |rep16_2_CDS6(pSJH101), CP000737,		27068	30.5379	Staphylococcus aureus	Staphylococcus aureus (1280)	Staphylococcus (1279)	Staphylococcaceae (90964)	Bacillales (1385)	Bacilli (91061)	Firmicutes (1239)	Bacteria (2)	-2.35629	0.377303
NC_018957.1	pSA2	0.0686914	0	134	236	circular	2012-11-03								rep19_3_CDS20(pSJH901), CP000704, |rep16_2_CDS6(pSJH101), CP000737,		26972	30.5317	Staphylococcus aureus	Staphylococcus aureus (1280)	Staphylococcus (1279)	Staphylococcaceae (90964)	Bacillales (1385)	Bacilli (91061)	Firmicutes (1239)	Bacteria (2)	-2.39383	0.417464
NC_018956.1	pSA2	0.0686914	0	134	237	circular	2012-11-03								rep19_3_CDS20(pSJH901), CP000704, |rep16_2_CDS6(pSJH101), CP000737,		27068	30.5416	Staphylococcus aureus	Staphylococcus aureus (1280)	Staphylococcus (1279)	Staphylococcaceae (90964)	Bacillales (1385)	Bacilli (91061)	Firmicutes (1239)	Bacteria (2)	-2.36749	0.390088
CP049402.1	pSA2	0.0686914	0	134	238	circular	2020-09-24	USA:New York City		40.7903	-73.9529	blood	Homo sapiens		rep16_2_CDS6(pSJH101), CP000737, |rep19_3_CDS20(pSJH901), CP000704,		26730	30.434	Staphylococcus aureus	Staphylococcus aureus (1280)	Staphylococcus (1279)	Staphylococcaceae (90964)	Bacillales (1385)	Bacilli (91061)	Firmicutes (1239)	Bacteria (2)	-2.34313	0.372675
NC_019150.1	pSA2	0.0686914	0	134	239	circular	2012-11-03								rep19_3_CDS20(pSJH901), CP000704, |rep16_2_CDS6(pSJH101), CP000737,		27069	30.5368	Staphylococcus aureus	Staphylococcus aureus (1280)	Staphylococcus (1279)	Staphylococcaceae (90964)	Bacillales (1385)	Bacilli (91061)	Firmicutes (1239)	Bacteria (2)	-2.35415	0.38378
CP030672.1	pSA2	0.0686914	0	134	240	circular	2019-10-10	USA:New York City		40.7903	-73.9529	blood	Homo sapiens		rep19_3_CDS20(pSJH901), CP000704, |rep16_2_CDS6(pSJH101), CP000737,		27078	30.5377	Staphylococcus aureus	Staphylococcus aureus (1280)	Staphylococcus (1279)	Staphylococcaceae (90964)	Bacillales (1385)	Bacilli (91061)	Firmicutes (1239)	Bacteria (2)	-2.35644	0.352376
NZ_CP014414.1	pSA2	0.0686914	0	134	241	circular	2017-02-20	Suriname: Paramaribo		5.86667	-55.1667	Wound groin	Homo sapiens		rep19_3_CDS20(pSJH901), CP000704, |rep16_2_CDS6(pSJH101), CP000737,		27068	30.5305	Staphylococcus aureus	Staphylococcus aureus (1280)	Staphylococcus (1279)	Staphylococcaceae (90964)	Bacillales (1385)	Bacilli (91061)	Firmicutes (1239)	Bacteria (2)	-2.35559	0.379854
NZ_CP007177.1	pSA2	0.0686914	0	134	242	circular	2015-01-21								rep19_3_CDS20(pSJH901), CP000704, |rep16_2_CDS6(pSJH101), CP000737,		27068	30.5379	Staphylococcus aureus USA300-ISMMS1	Staphylococcus aureus (1280)	Staphylococcus (1279)	Staphylococcaceae (90964)	Bacillales (1385)	Bacilli (91061)	Firmicutes (1239)	Bacteria (2)	-2.33191	0.363277
CP049411.1	pSA2	0.0686914	0	134	243	circular	2020-09-24	USA:New York City		40.7903	-73.9529	wound	Homo sapiens		rep16_2_CDS6(pSJH101), CP000737, |rep19_3_CDS20(pSJH901), CP000704,		26536	30.3776	Staphylococcus aureus	Staphylococcus aureus (1280)	Staphylococcus (1279)	Staphylococcaceae (90964)	Bacillales (1385)	Bacilli (91061)	Firmicutes (1239)	Bacteria (2)	-2.34005	0.374719
CP030494.1	pSA2	0.0686914	0	134	244	circular	2019-10-10	USA:New York City		40.7903	-73.9529	blood	Homo sapiens		rep19_3_CDS20(pSJH901), CP000704, |rep16_2_CDS6(pSJH101), CP000737,		26984	30.5181	Staphylococcus aureus	Staphylococcus aureus (1280)	Staphylococcus (1279)	Staphylococcaceae (90964)	Bacillales (1385)	Bacilli (91061)	Firmicutes (1239)	Bacteria (2)	-2.36217	0.371265
NZ_CP016862.1	pSA2	0.0686914	0	134	245	circular	2018-01-10	USA: Ft. Benning, Georgia		32.3913	-84.8229	Purulent absess from military trainee	Homo sapiens		rep19_3_CDS20(pSJH901), CP000704, |rep16_2_CDS6(pSJH101), CP000737,		27067	30.539	Staphylococcus aureus	Staphylococcus aureus (1280)	Staphylococcus (1279)	Staphylococcaceae (90964)	Bacillales (1385)	Bacilli (91061)	Firmicutes (1239)	Bacteria (2)	-2.34192	0.381943
CP030446.1	pSA2	0.0686914	0	134	246	circular	2019-10-10	USA:New York City		40.7903	-73.9529	blood	Homo sapiens		rep19_3_CDS20(pSJH901), CP000704, |rep16_2_CDS6(pSJH101), CP000737,		27068	30.5379	Staphylococcus aureus	Staphylococcus aureus (1280)	Staphylococcus (1279)	Staphylococcaceae (90964)	Bacillales (1385)	Bacilli (91061)	Firmicutes (1239)	Bacteria (2)	-2.35427	0.37347
CP051900.1	pSA2	0.0690061	0	133	247	circular	2020-09-24	USA:New York City		40.7903	-73.9529	wound	Homo sapiens		rep16_2_CDS6(pSJH101), CP000737, |rep19_3_CDS20(pSJH901), CP000704,		27073	30.5507	Staphylococcus aureus	Staphylococcus aureus (1280)	Staphylococcus (1279)	Staphylococcaceae (90964)	Bacillales (1385)	Bacilli (91061)	Firmicutes (1239)	Bacteria (2)	-2.36725	0.368988
CP049415.1	pSA2	0.0690061	0	133	248	circular	2020-09-24	USA:New York City		40.7903	-73.9529	blood	Homo sapiens		rep16_2_CDS6(pSJH101), CP000737, |rep19_3_CDS20(pSJH901), CP000704,		27074	30.5311	Staphylococcus aureus	Staphylococcus aureus (1280)	Staphylococcus (1279)	Staphylococcaceae (90964)	Bacillales (1385)	Bacilli (91061)	Firmicutes (1239)	Bacteria (2)	-2.39108	0.372144
CP049507.1	pSA2	0.0690061	0	133	249	circular	2020-09-24	USA:New York City		40.7903	-73.9529	blood	Homo sapiens		rep16_2_CDS6(pSJH101), CP000737, |rep19_3_CDS20(pSJH901), CP000704,		27079	30.5403	Staphylococcus aureus	Staphylococcus aureus (1280)	Staphylococcus (1279)	Staphylococcaceae (90964)	Bacillales (1385)	Bacilli (91061)	Firmicutes (1239)	Bacteria (2)	-2.36289	0.382414
CP030513.1	pSA2	0.0690061	0	133	250	circular	2019-10-10	USA:New York City		40.7903	-73.9529	blood	Homo sapiens		rep16_2_CDS6(pSJH101), CP000737, |rep19_3_CDS20(pSJH901), CP000704,		27062	30.5373	Staphylococcus aureus	Staphylococcus aureus (1280)	Staphylococcus (1279)	Staphylococcaceae (90964)	Bacillales (1385)	Bacilli (91061)	Firmicutes (1239)	Bacteria (2)	-2.39043	0.405102
CP051906.1	pSA2	0.0690061	0	133	251	circular	2020-09-24	USA:New York City		40.7903	-73.9529	blood	Homo sapiens		rep16_2_CDS6(pSJH101), CP000737, |rep19_3_CDS20(pSJH901), CP000704,		26974	30.5294	Staphylococcus aureus	Staphylococcus aureus (1280)	Staphylococcus (1279)	Staphylococcaceae (90964)	Bacillales (1385)	Bacilli (91061)	Firmicutes (1239)	Bacteria (2)	-2.38329	0.392871
NZ_CP029677.1	pSA2	0.0690061	0	133	252	circular	2018-06-08								rep16_2_CDS6(pSJH101), CP000737, |rep19_3_CDS20(pSJH901), CP000704,		27067	30.539	Staphylococcus aureus	Staphylococcus aureus (1280)	Staphylococcus (1279)	Staphylococcaceae (90964)	Bacillales (1385)	Bacilli (91061)	Firmicutes (1239)	Bacteria (2)	-2.39666	0.422506
CP051911.1	pSA2	0.0690061	0	133	253	circular	2020-09-24	USA:New York City		40.7903	-73.9529	blood	Homo sapiens		rep16_2_CDS6(pSJH101), CP000737, |rep19_3_CDS20(pSJH901), CP000704,		27073	30.5397	Staphylococcus aureus	Staphylococcus aureus (1280)	Staphylococcus (1279)	Staphylococcaceae (90964)	Bacillales (1385)	Bacilli (91061)	Firmicutes (1239)	Bacteria (2)	-2.35373	0.374439
CP030444.1	pSA2	0.0690061	0	133	254	circular	2019-10-10	USA:New York City		40.7903	-73.9529	blood	Homo sapiens		rep16_2_CDS6(pSJH101), CP000737, |rep19_3_CDS20(pSJH901), CP000704,		27044	30.5391	Staphylococcus aureus	Staphylococcus aureus (1280)	Staphylococcus (1279)	Staphylococcaceae (90964)	Bacillales (1385)	Bacilli (91061)	Firmicutes (1239)	Bacteria (2)	-2.38327	0.392986
CP051998.1	pSA2	0.0690061	0	133	255	circular	2020-09-24	USA:New York City		40.7903	-73.9529	blood	Homo sapiens		rep16_2_CDS6(pSJH101), CP000737, |rep19_3_CDS20(pSJH901), CP000704,		27073	30.5433	Staphylococcus aureus	Staphylococcus aureus (1280)	Staphylococcus (1279)	Staphylococcaceae (90964)	Bacillales (1385)	Bacilli (91061)	Firmicutes (1239)	Bacteria (2)	-2.35624	0.368994
CP049426.1	pSA2	0.0690061	0	133	256	circular	2020-09-24	USA:New York City		40.7903	-73.9529	blood	Homo sapiens		rep16_2_CDS6(pSJH101), CP000737, |rep19_3_CDS20(pSJH901), CP000704,		27072	30.5371	Staphylococcus aureus	Staphylococcus aureus (1280)	Staphylococcus (1279)	Staphylococcaceae (90964)	Bacillales (1385)	Bacilli (91061)	Firmicutes (1239)	Bacteria (2)	-2.34484	0.401344
CP030414.1	pSA2	0.0690061	0	133	257	circular	2019-10-10	USA:New York City		40.7903	-73.9529	blood	Homo sapiens		rep16_2_CDS6(pSJH101), CP000737, |rep19_3_CDS20(pSJH901), CP000704,		27072	30.5371	Staphylococcus aureus	Staphylococcus aureus (1280)	Staphylococcus (1279)	Staphylococcaceae (90964)	Bacillales (1385)	Bacilli (91061)	Firmicutes (1239)	Bacteria (2)	-2.3533	0.367903
CP030385.1	pSA2	0.0690061	0	133	258	circular	2019-10-10	USA:New York City		40.7903	-73.9529	blood	Homo sapiens		rep16_2_CDS6(pSJH101), CP000737, |rep19_3_CDS20(pSJH901), CP000704,		27063	30.5399	Staphylococcus aureus	Staphylococcus aureus (1280)	Staphylococcus (1279)	Staphylococcaceae (90964)	Bacillales (1385)	Bacilli (91061)	Firmicutes (1239)	Bacteria (2)	-2.39333	0.387385
CP030587.1	pSA2	0.0690061	0	133	259	circular	2019-10-10	USA:New York City		40.7903	-73.9529	blood	Homo sapiens		rep16_2_CDS6(pSJH101), CP000737, |rep19_3_CDS20(pSJH901), CP000704,		26731	30.4291	Staphylococcus aureus	Staphylococcus aureus (1280)	Staphylococcus (1279)	Staphylococcaceae (90964)	Bacillales (1385)	Bacilli (91061)	Firmicutes (1239)	Bacteria (2)	-2.31251	0.358356
NZ_CP013228.1	pSA2	0.0690061	0	133	260	circular	2016-03-09	USA: Children Hospital, Dallas, Texas		32.7758	-96.7967	USA: Dallas Texas	Homo sapiens		rep16_2_CDS6(pSJH101), CP000737, |rep19_3_CDS20(pSJH901), CP000704,		45868	30.0253	Staphylococcus aureus	Staphylococcus aureus (1280)	Staphylococcus (1279)	Staphylococcaceae (90964)	Bacillales (1385)	Bacilli (91061)	Firmicutes (1239)	Bacteria (2)	-2.365	0.387998
CP049446.1	pSA2	0.0690061	0	133	261	circular	2020-09-24	USA:New York City		40.7903	-73.9529	blood	Homo sapiens		rep16_2_CDS6(pSJH101), CP000737, |rep19_12_rep(pN315), AP003139,		27088	30.5449	Staphylococcus aureus	Staphylococcus aureus (1280)	Staphylococcus (1279)	Staphylococcaceae (90964)	Bacillales (1385)	Bacilli (91061)	Firmicutes (1239)	Bacteria (2)	-2.36879	0.384587
NZ_CP016857.1	pSA2	0.0690061	0	133	262	circular	2018-03-07	USA: Ft. Benning, Georgia		32.3913	-84.8229	Purulent absess from military trainee	Homo sapiens		rep21_22_CDS1(pUSA01), NC007790, |rep16_2_CDS6(pSJH101), CP000737, |rep19_3_CDS20(pSJH901), CP000704,		37941	29.6724	Staphylococcus aureus	Staphylococcus aureus (1280)	Staphylococcus (1279)	Staphylococcaceae (90964)	Bacillales (1385)	Bacilli (91061)	Firmicutes (1239)	Bacteria (2)	-2.35999	0.417888
CP052027.1	pSA2	0.0690061	0	133	263	circular	2020-09-24	USA:New York City		40.7903	-73.9529	blood	Homo sapiens		rep16_2_CDS6(pSJH101), CP000737, |rep19_3_CDS20(pSJH901), CP000704,		27072	30.5408	Staphylococcus aureus	Staphylococcus aureus (1280)	Staphylococcus (1279)	Staphylococcaceae (90964)	Bacillales (1385)	Bacilli (91061)	Firmicutes (1239)	Bacteria (2)	-2.368	0.39002
CP049451.1	pSA2	0.0690061	0	133	264	circular	2020-09-24	USA:New York City		40.7903	-73.9529	blood	Homo sapiens		rep16_2_CDS6(pSJH101), CP000737, |rep19_3_CDS20(pSJH901), CP000704,		27073	30.547	Staphylococcus aureus	Staphylococcus aureus (1280)	Staphylococcus (1279)	Staphylococcaceae (90964)	Bacillales (1385)	Bacilli (91061)	Firmicutes (1239)	Bacteria (2)	-2.35101	0.388574
NC_010063.1	pSA2	0.0690061	0	133	265	circular	2007-12-03								rep19_3_CDS20(pSJH901), CP000704, |rep16_2_CDS6(pSJH101), CP000737,		27041	30.5166	Staphylococcus aureus subsp. aureus USA300_TCH1516	Staphylococcus aureus (1280)	Staphylococcus (1279)	Staphylococcaceae (90964)	Bacillales (1385)	Bacilli (91061)	Firmicutes (1239)	Bacteria (2)	-2.37849	0.403797
CP030511.1	pSA2	0.0690061	0	133	266	circular	2019-10-10	USA:New York City		40.7903	-73.9529	blood	Homo sapiens		rep16_2_CDS6(pSJH101), CP000737, |rep19_3_CDS20(pSJH901), CP000704,		27070	30.543	Staphylococcus aureus	Staphylococcus aureus (1280)	Staphylococcus (1279)	Staphylococcaceae (90964)	Bacillales (1385)	Bacilli (91061)	Firmicutes (1239)	Bacteria (2)	-2.37901	0.361867
NZ_CP053638.1	pSA2	0.0690061	0	133	267	circular	2020-06-11	USA	USA	39.7837	-100.446		Homo sapiens	whole organism	rep19_3_CDS20(pSJH901), CP000704, |rep16_2_CDS6(pSJH101), CP000737,		27018	30.4908	Staphylococcus aureus	Staphylococcus aureus (1280)	Staphylococcus (1279)	Staphylococcaceae (90964)	Bacillales (1385)	Bacilli (91061)	Firmicutes (1239)	Bacteria (2)	-2.32519	0.339514
CP049557.1	pSA2	0.0690061	0	133	268	circular	2020-09-24	USA:New York City		40.7903	-73.9529	blood	Homo sapiens		rep16_2_CDS6(pSJH101), CP000737, |rep19_3_CDS20(pSJH901), CP000704,		27081	30.5343	Staphylococcus aureus	Staphylococcus aureus (1280)	Staphylococcus (1279)	Staphylococcaceae (90964)	Bacillales (1385)	Bacilli (91061)	Firmicutes (1239)	Bacteria (2)	-2.36898	0.390804
CP049433.1	pSA2	0.0690061	0	133	269	circular	2020-09-24	USA:New York City		40.7903	-73.9529	blood	Homo sapiens		rep16_2_CDS6(pSJH101), CP000737, |rep19_3_CDS20(pSJH901), CP000704,		27094	30.5455	Staphylococcus aureus	Staphylococcus aureus (1280)	Staphylococcus (1279)	Staphylococcaceae (90964)	Bacillales (1385)	Bacilli (91061)	Firmicutes (1239)	Bacteria (2)	-2.35082	0.389362
CP049559.1	pSA2	0.0690061	0	133	270	circular	2020-09-24	USA:New York City		40.7903	-73.9529	blood	Homo sapiens		rep16_2_CDS6(pSJH101), CP000737, |rep19_3_CDS20(pSJH901), CP000704,		27083	30.5395	Staphylococcus aureus	Staphylococcus aureus (1280)	Staphylococcus (1279)	Staphylococcaceae (90964)	Bacillales (1385)	Bacilli (91061)	Firmicutes (1239)	Bacteria (2)	-2.35681	0.378282
CP030563.1	pSA2	0.0690061	0	133	271	circular	2019-10-10	USA:New York City		40.7903	-73.9529	blood	Homo sapiens		rep16_2_CDS6(pSJH101), CP000737, |rep19_3_CDS20(pSJH901), CP000704,		27073	30.5433	Staphylococcus aureus	Staphylococcus aureus (1280)	Staphylococcus (1279)	Staphylococcaceae (90964)	Bacillales (1385)	Bacilli (91061)	Firmicutes (1239)	Bacteria (2)	-2.43083	0.442156
CP049382.1	pSA2	0.0690061	0	133	272	circular	2020-09-24	USA:New York City		40.7903	-73.9529	blood	Homo sapiens		rep16_2_CDS6(pSJH101), CP000737, |rep19_3_CDS20(pSJH901), CP000704,		27165	30.5172	Staphylococcus aureus	Staphylococcus aureus (1280)	Staphylococcus (1279)	Staphylococcaceae (90964)	Bacillales (1385)	Bacilli (91061)	Firmicutes (1239)	Bacteria (2)	-2.37741	0.380925
CP049385.1	pSA2	0.0690061	0	133	273	circular	2020-09-24	USA:New York City		40.7903	-73.9529	blood	Homo sapiens		rep16_2_CDS6(pSJH101), CP000737, |rep19_3_CDS20(pSJH901), CP000704,		26900	30.5056	Staphylococcus aureus	Staphylococcus aureus (1280)	Staphylococcus (1279)	Staphylococcaceae (90964)	Bacillales (1385)	Bacilli (91061)	Firmicutes (1239)	Bacteria (2)	-2.33425	0.341666
CP030427.1	pSA2	0.0690061	0	133	274	circular	2019-10-10	USA:New York City		40.7903	-73.9529	blood	Homo sapiens		rep16_2_CDS6(pSJH101), CP000737, |rep19_3_CDS20(pSJH901), CP000704,		27068	30.5231	Staphylococcus aureus	Staphylococcus aureus (1280)	Staphylococcus (1279)	Staphylococcaceae (90964)	Bacillales (1385)	Bacilli (91061)	Firmicutes (1239)	Bacteria (2)	-2.362	0.382312
CP030629.1	pSA2	0.0690061	0	133	275	circular	2019-10-10	USA:New York City		40.7903	-73.9529	blood	Homo sapiens		rep16_2_CDS6(pSJH101), CP000737, |rep19_3_CDS20(pSJH901), CP000704,		26911	30.508	Staphylococcus aureus	Staphylococcus aureus (1280)	Staphylococcus (1279)	Staphylococcaceae (90964)	Bacillales (1385)	Bacilli (91061)	Firmicutes (1239)	Bacteria (2)	-2.35028	0.372321
CP049576.1	pSA2	0.0690061	0	133	276	circular	2020-09-24	USA:New York City		40.7903	-73.9529	blood	Homo sapiens		rep16_2_CDS6(pSJH101), CP000737, |rep19_3_CDS20(pSJH901), CP000704,		26999	30.5159	Staphylococcus aureus	Staphylococcus aureus (1280)	Staphylococcus (1279)	Staphylococcaceae (90964)	Bacillales (1385)	Bacilli (91061)	Firmicutes (1239)	Bacteria (2)	-2.34959	0.349752
CP049398.1	pSA2	0.0690061	0	133	277	circular	2020-09-24	USA:New York City		40.7903	-73.9529	blood	Homo sapiens		rep16_2_CDS6(pSJH101), CP000737, |rep19_3_CDS20(pSJH901), CP000704,		27077	30.5425	Staphylococcus aureus	Staphylococcus aureus (1280)	Staphylococcus (1279)	Staphylococcaceae (90964)	Bacillales (1385)	Bacilli (91061)	Firmicutes (1239)	Bacteria (2)	-2.35763	0.374916
NC_018974.1	pSA2	0.0690061	0	133	278	circular	2012-11-03								rep19_1_rep(p18811P03), CP002143, |rep16_2_CDS6(pSJH101), CP000737,		27070	30.532	Staphylococcus aureus	Staphylococcus aureus (1280)	Staphylococcus (1279)	Staphylococcaceae (90964)	Bacillales (1385)	Bacilli (91061)	Firmicutes (1239)	Bacteria (2)	-2.35103	0.375643
NC_018959.1	pSA2	0.0690061	0	133	279	circular	2012-11-03								rep19_4_rep(p18808P03), CP002137, |rep16_2_CDS6(pSJH101), CP000737,		27059	30.5407	Staphylococcus aureus	Staphylococcus aureus (1280)	Staphylococcus (1279)	Staphylococcaceae (90964)	Bacillales (1385)	Bacilli (91061)	Firmicutes (1239)	Bacteria (2)	-2.4266	0.445072
CP049585.1	pSA2	0.0690061	0	133	280	circular	2020-09-24	USA:New York City		40.7903	-73.9529	blood	Homo sapiens		rep16_2_CDS6(pSJH101), CP000737, |rep19_3_CDS20(pSJH901), CP000704,		27073	30.536	Staphylococcus aureus	Staphylococcus aureus (1280)	Staphylococcus (1279)	Staphylococcaceae (90964)	Bacillales (1385)	Bacilli (91061)	Firmicutes (1239)	Bacteria (2)	-2.37174	0.380032
CP030644.1	pSA2	0.0690061	0	133	281	circular	2019-10-10	USA:New York City		40.7903	-73.9529	blood	Homo sapiens		rep16_2_CDS6(pSJH101), CP000737, |rep19_3_CDS20(pSJH901), CP000704,		27026	30.5595	Staphylococcus aureus	Staphylococcus aureus (1280)	Staphylococcus (1279)	Staphylococcaceae (90964)	Bacillales (1385)	Bacilli (91061)	Firmicutes (1239)	Bacteria (2)	-2.38002	0.380386
CP049407.1	pSA2	0.0690061	0	133	282	circular	2020-09-24	USA:New York City		40.7903	-73.9529	blood	Homo sapiens		rep16_2_CDS6(pSJH101), CP000737, |rep19_3_CDS20(pSJH901), CP000704,		27080	30.5465	Staphylococcus aureus	Staphylococcus aureus (1280)	Staphylococcus (1279)	Staphylococcaceae (90964)	Bacillales (1385)	Bacilli (91061)	Firmicutes (1239)	Bacteria (2)	-2.36149	0.403869
CP030700.1	pSA2	0.0690061	0	133	283	circular	2019-10-10	USA:New York City		40.7903	-73.9529	blood	Homo sapiens		rep16_2_CDS6(pSJH101), CP000737, |rep19_3_CDS20(pSJH901), CP000704,		27074	30.5422	Staphylococcus aureus	Staphylococcus aureus (1280)	Staphylococcus (1279)	Staphylococcaceae (90964)	Bacillales (1385)	Bacilli (91061)	Firmicutes (1239)	Bacteria (2)	-2.36835	0.381627
CP050001.1	pSA2	0.0690061	0	133	284	circular	2020-09-24	USA:New York City		40.7903	-73.9529	blood	Homo sapiens		rep16_2_CDS6(pSJH101), CP000737, |rep19_3_CDS20(pSJH901), CP000704,		27058	30.5344	Staphylococcus aureus	Staphylococcus aureus (1280)	Staphylococcus (1279)	Staphylococcaceae (90964)	Bacillales (1385)	Bacilli (91061)	Firmicutes (1239)	Bacteria (2)	-2.36029	0.37781
CP052011.1	pSA2	0.0690061	0	133	285	circular	2020-09-24	USA:New York City		40.7903	-73.9529	blood	Homo sapiens		rep16_2_CDS6(pSJH101), CP000737, |rep19_3_CDS20(pSJH901), CP000704,		27070	30.5467	Staphylococcus aureus	Staphylococcus aureus (1280)	Staphylococcus (1279)	Staphylococcaceae (90964)	Bacillales (1385)	Bacilli (91061)	Firmicutes (1239)	Bacteria (2)	-2.33745	0.372919
CP030660.1	pSA2	0.0690061	0	133	286	circular	2019-10-10	USA:New York City		40.7903	-73.9529	blood	Homo sapiens		rep16_2_CDS6(pSJH101), CP000737, |rep19_3_CDS20(pSJH901), CP000704,		27068	30.5194	Staphylococcus aureus	Staphylococcus aureus (1280)	Staphylococcus (1279)	Staphylococcaceae (90964)	Bacillales (1385)	Bacilli (91061)	Firmicutes (1239)	Bacteria (2)	-2.36696	0.384506
CP052013.1	pSA2	0.0693234	0	132	287	circular	2020-09-24	USA:New York City		40.7903	-73.9529	blood	Homo sapiens		rep16_2_CDS6(pSJH101), CP000737, |rep19_3_CDS20(pSJH901), CP000704,		26908	30.5188	Staphylococcus aureus	Staphylococcus aureus (1280)	Staphylococcus (1279)	Staphylococcaceae (90964)	Bacillales (1385)	Bacilli (91061)	Firmicutes (1239)	Bacteria (2)	-2.37392	0.39145
NZ_CP011529.1	pSA2	0.0693234	0	132	288	circular	2015-06-22	Germany	Germany	51.0834	10.4234		Homo sapiens		rep19_9_repA(AP071A), GQ900485, |rep21_8_rep(SAP071A), GQ900485, |rep16_6_SAP071A015(SAP071A), GQ900485,		17905	28.0592	Staphylococcus aureus	Staphylococcus aureus (1280)	Staphylococcus (1279)	Staphylococcaceae (90964)	Bacillales (1385)	Bacilli (91061)	Firmicutes (1239)	Bacteria (2)	-1.28307	0.214486
NZ_CP040621.1	pSA2	0.0693234	0	132	289	circular	2019-05-31	USA: California		32.72	-117.16		Homo sapiens		rep16_2_CDS6(pSJH101), CP000737, |rep19_3_CDS20(pSJH901), CP000704,		27068	30.5416	Staphylococcus aureus	Staphylococcus aureus (1280)	Staphylococcus (1279)	Staphylococcaceae (90964)	Bacillales (1385)	Bacilli (91061)	Firmicutes (1239)	Bacteria (2)	-2.35142	0.373589
NZ_CP029666.1	pSA2	0.0693234	0	132	290	circular	2018-06-08								rep19_3_CDS20(pSJH901), CP000704, |rep16_2_CDS6(pSJH101), CP000737,		27063	30.5435	Staphylococcus aureus	Staphylococcus aureus (1280)	Staphylococcus (1279)	Staphylococcaceae (90964)	Bacillales (1385)	Bacilli (91061)	Firmicutes (1239)	Bacteria (2)	-2.36103	0.371556
CP051920.1	pSA2	0.0693234	0	132	291	circular	2020-09-24	USA:New York City		40.7903	-73.9529	blood	Homo sapiens		rep16_2_CDS6(pSJH101), CP000737, |rep19_3_CDS20(pSJH901), CP000704,		21398	30.4748	Staphylococcus aureus	Staphylococcus aureus (1280)	Staphylococcus (1279)	Staphylococcaceae (90964)	Bacillales (1385)	Bacilli (91061)	Firmicutes (1239)	Bacteria (2)	-2.21321	0.0202003
NZ_CP014408.1	pSA2	0.0696435	0	131	292	circular	2017-02-20	Suriname: Paramaribo		5.86667	-55.1667	Wound left foot	Homo sapiens		rep19_3_CDS20(pSJH901), CP000704, |rep16_2_CDS6(pSJH101), CP000737,		27098	30.5299	Staphylococcus aureus	Staphylococcus aureus (1280)	Staphylococcus (1279)	Staphylococcaceae (90964)	Bacillales (1385)	Bacilli (91061)	Firmicutes (1239)	Bacteria (2)	-2.37137	0.392957
NC_009477.1	pSA2	0.0696435	0	131	293	circular	2007-05-23								rep19_3_CDS20(pSJH901), CP000704, |rep16_2_CDS6(pSJH101), CP000737,		30429	29.6395	Staphylococcus aureus subsp. aureus JH9	Staphylococcus aureus (1280)	Staphylococcus (1279)	Staphylococcaceae (90964)	Bacillales (1385)	Bacilli (91061)	Firmicutes (1239)	Bacteria (2)	-1.66385	0.306068
NC_009619.1	pSA2	0.0696435	0	131	294	circular	2007-07-03								rep19_3_CDS20(pSJH901), CP000704, |rep16_2_CDS6(pSJH101), CP000737,		30429	29.6395	Staphylococcus aureus subsp. aureus JH1	Staphylococcus aureus (1280)	Staphylococcus (1279)	Staphylococcaceae (90964)	Bacillales (1385)	Bacilli (91061)	Firmicutes (1239)	Bacteria (2)	-1.64074	0.279208
CP049492.1	pSA2	0.0696435	0	131	295	circular	2020-09-24	USA:New York City		40.7903	-73.9529	blood	Homo sapiens		rep19_3_CDS20(pSJH901), CP000704, |rep16_2_CDS6(pSJH101), CP000737,		27066	30.5291	Staphylococcus aureus	Staphylococcus aureus (1280)	Staphylococcus (1279)	Staphylococcaceae (90964)	Bacillales (1385)	Bacilli (91061)	Firmicutes (1239)	Bacteria (2)	-2.36676	0.38684
NZ_CP047848.1	pSA2	0.0696435	0	131	296	circular	2020-01-23						Homo sapiens		rep16_6_SAP071A015(SAP071A), GQ900485, |rep19_9_repA(AP071A), GQ900485, |rep21_8_rep(SAP071A), GQ900485,		17906	28.052	Staphylococcus aureus	Staphylococcus aureus (1280)	Staphylococcus (1279)	Staphylococcaceae (90964)	Bacillales (1385)	Bacilli (91061)	Firmicutes (1239)	Bacteria (2)	-1.28701	0.2198
NZ_CP030325.1	pSA2	0.0699663	0	130	297	circular	2018-07-23								rep16_2_CDS6(pSJH101), CP000737, |rep19_3_CDS20(pSJH901), CP000704,		30429	29.6395	Staphylococcus aureus	Staphylococcus aureus (1280)	Staphylococcus (1279)	Staphylococcaceae (90964)	Bacillales (1385)	Bacilli (91061)	Firmicutes (1239)	Bacteria (2)	-1.64224	0.226285
NZ_CP013229.1	pSA2	0.0699663	0	130	298	circular	2016-03-09	USA: Children Hospital, Dallas, Texas		32.7758	-96.7967	USA: Dallas Texas	Homo sapiens		rep16_2_CDS6(pSJH101), CP000737, |rep19_3_CDS20(pSJH901), CP000704,		46953	30.2963	Staphylococcus aureus	Staphylococcus aureus (1280)	Staphylococcus (1279)	Staphylococcaceae (90964)	Bacillales (1385)	Bacilli (91061)	Firmicutes (1239)	Bacteria (2)	-2.38972	0.410874
CP030657.1	pSA2	0.0699663	0	130	299	circular	2019-10-10	USA:New York City		40.7903	-73.9529	blood	Homo sapiens		rep19_3_CDS20(pSJH901), CP000704, |rep16_2_CDS6(pSJH101), CP000737,		29669	30.5302	Staphylococcus aureus	Staphylococcus aureus (1280)	Staphylococcus (1279)	Staphylococcaceae (90964)	Bacillales (1385)	Bacilli (91061)	Firmicutes (1239)	Bacteria (2)	-2.18821	0.329574
CP049378.1	pSA2	0.0699663	0	130	300	circular	2020-09-24	USA:New York City		40.7903	-73.9529	blood	Homo sapiens		rep16_2_CDS6(pSJH101), CP000737, |rep19_3_CDS20(pSJH901), CP000704,		27075	30.5189	Staphylococcus aureus	Staphylococcus aureus (1280)	Staphylococcus (1279)	Staphylococcaceae (90964)	Bacillales (1385)	Bacilli (91061)	Firmicutes (1239)	Bacteria (2)	-2.39579	0.374799
CP051977.1	pSA2	0.0699663	0	130	301	circular	2020-09-24	USA:New York City		40.7903	-73.9529	blood	Homo sapiens		rep16_2_CDS6(pSJH101), CP000737, |rep19_3_CDS20(pSJH901), CP000704,		27073	30.536	Staphylococcus aureus	Staphylococcus aureus (1280)	Staphylococcus (1279)	Staphylococcaceae (90964)	Bacillales (1385)	Bacilli (91061)	Firmicutes (1239)	Bacteria (2)	-2.38976	0.385203
NZ_CP018767.1	pSA2	0.0702918	0	129	302	circular	2017-02-03	USA: California	USA,California	36.7015	-118.756	Human_no contact with swine	Homo sapiens	UNK	rep16_2_CDS6(pSJH101), CP000737, |rep19_3_CDS20(pSJH901), CP000704,		26856	30.5853	Staphylococcus aureus	Staphylococcus aureus (1280)	Staphylococcus (1279)	Staphylococcaceae (90964)	Bacillales (1385)	Bacilli (91061)	Firmicutes (1239)	Bacteria (2)	-2.35923	0.379838
CP049483.1	pSA2	0.0702918	0	129	303	circular	2020-09-24	USA:New York City		40.7903	-73.9529	blood	Homo sapiens		rep19_3_CDS20(pSJH901), CP000704, |rep16_2_CDS6(pSJH101), CP000737,		29399	30.6439	Staphylococcus aureus	Staphylococcus aureus (1280)	Staphylococcus (1279)	Staphylococcaceae (90964)	Bacillales (1385)	Bacilli (91061)	Firmicutes (1239)	Bacteria (2)	-2.29959	0.0329449
CP030697.1	pSA2	0.0702918	0	129	304	circular	2019-10-10	USA:New York City		40.7903	-73.9529	blood	Homo sapiens		rep21_22_CDS1(pUSA01), NC007790, |rep19_3_CDS20(pSJH901), CP000704, |rep16_2_CDS6(pSJH101), CP000737,		30991	30.4379	Staphylococcus aureus	Staphylococcus aureus (1280)	Staphylococcus (1279)	Staphylococcaceae (90964)	Bacillales (1385)	Bacilli (91061)	Firmicutes (1239)	Bacteria (2)	-2.35663	0.387805
NC_013324.1	pSA2	0.0702918	0	129	305	circular	2009-10-07								rep16_2_CDS6(pSJH101), CP000737, |rep19_3_CDS20(pSJH901), CP000704,		29646	30.5404	Staphylococcus aureus	Staphylococcus aureus (1280)	Staphylococcus (1279)	Staphylococcaceae (90964)	Bacillales (1385)	Bacilli (91061)	Firmicutes (1239)	Bacteria (2)	-2.29589	0.374953
CP030473.1	pSA2	0.0706202	0	128	306	circular	2019-10-10	USA:New York City		40.7903	-73.9529	blood	Homo sapiens		rep19_3_CDS20(pSJH901), CP000704, |rep16_2_CDS6(pSJH101), CP000737,		22850	30.6302	Staphylococcus aureus	Staphylococcus aureus (1280)	Staphylococcus (1279)	Staphylococcaceae (90964)	Bacillales (1385)	Bacilli (91061)	Firmicutes (1239)	Bacteria (2)	-2.28018	-0.00509337
CP030584.1	pSA2	0.0706202	0	128	307	circular	2019-10-10	USA:New York City		40.7903	-73.9529	blood	Homo sapiens		rep21_8_rep(SAP071A), GQ900485, |rep16_2_CDS6(pSJH101), CP000737, |rep19_3_CDS20(pSJH901), CP000704,		30886	30.3244	Staphylococcus aureus	Staphylococcus aureus (1280)	Staphylococcus (1279)	Staphylococcaceae (90964)	Bacillales (1385)	Bacilli (91061)	Firmicutes (1239)	Bacteria (2)	-2.34052	0.376812
CP049491.1	pSA2	0.0706202	0	128	308	circular	2020-09-24	USA:New York City		40.7903	-73.9529	blood	Homo sapiens		rep19_3_CDS20(pSJH901), CP000704, |rep16_2_CDS6(pSJH101), CP000737,		22850	30.6302	Staphylococcus aureus	Staphylococcus aureus (1280)	Staphylococcus (1279)	Staphylococcaceae (90964)	Bacillales (1385)	Bacilli (91061)	Firmicutes (1239)	Bacteria (2)	-2.26317	-0.00193586
NZ_CP012596.1	pSA2	0.0709514	0	127	309	circular	2016-01-27	Brazil: Sao Paulo		-23.55	-46.6333	blood	Homo sapiens		rep21_20_p020(pLGA251), FR821780, |rep20_3_rep(pTW20), FN433597,		23351	28.6926	Staphylococcus aureus	Staphylococcus aureus (1280)	Staphylococcus (1279)	Staphylococcaceae (90964)	Bacillales (1385)	Bacilli (91061)	Firmicutes (1239)	Bacteria (2)	-1.23533	0.272116
CP049469.1	pSA2	0.0712856	0	126	310	circular	2020-09-24	USA:New York City		40.7903	-73.9529	blood	Homo sapiens		rep16_2_CDS6(pSJH101), CP000737, |rep19_3_CDS20(pSJH901), CP000704, |rep22_1a_repB(pUB110), X03408,		30539	29.5393	Staphylococcus aureus	Staphylococcus aureus (1280)	Staphylococcus (1279)	Staphylococcaceae (90964)	Bacillales (1385)	Bacilli (91061)	Firmicutes (1239)	Bacteria (2)	-1.99041	0.166511
NC_013332.1	pSA2	0.0723061	0	123	311	circular	2009-10-07								rep21_20_p020(pLGA251), FR821780, |rep10_2_CDS1(pIM13), M13761, |rep19_3_CDS20(pSJH901), CP000704, |rep16_2_CDS6(pSJH101), CP000737,		32445	30.9293	Staphylococcus aureus	Staphylococcus aureus (1280)	Staphylococcus (1279)	Staphylococcaceae (90964)	Bacillales (1385)	Bacilli (91061)	Firmicutes (1239)	Bacteria (2)	-2.35972	0.382783
NZ_CP013230.1	pSA2	0.0730018	0	121	312	circular	2016-03-09	USA: Children Hospital, Dallas, Texas		32.7758	-96.7967	USA: Dallas Texas	Homo sapiens		rep16_2_CDS6(pSJH101), CP000737, |rep19_3_CDS20(pSJH901), CP000704,		26623	30.4398	Staphylococcus aureus	Staphylococcus aureus (1280)	Staphylococcus (1279)	Staphylococcaceae (90964)	Bacillales (1385)	Bacilli (91061)	Firmicutes (1239)	Bacteria (2)	-2.35445	0.388376
CP051913.1	pSA2	0.0737105	0	119	313	circular	2020-09-24	USA:New York City		40.7903	-73.9529	blood	Homo sapiens		rep16_2_CDS6(pSJH101), CP000737, |rep19_3_CDS20(pSJH901), CP000704,		24647	30.4784	Staphylococcus aureus	Staphylococcus aureus (1280)	Staphylococcus (1279)	Staphylococcaceae (90964)	Bacillales (1385)	Bacilli (91061)	Firmicutes (1239)	Bacteria (2)	-2.28382	0.0250508
CP049582.1	pSA2	0.0737105	0	119	314	circular	2020-09-24	USA:New York City		40.7903	-73.9529	blood	Homo sapiens		rep19_3_CDS20(pSJH901), CP000704, |rep16_2_CDS6(pSJH101), CP000737,		24934	30.3361	Staphylococcus aureus	Staphylococcus aureus (1280)	Staphylococcus (1279)	Staphylococcaceae (90964)	Bacillales (1385)	Bacilli (91061)	Firmicutes (1239)	Bacteria (2)	-2.32044	-0.0404919
CP030669.1	pSA2	0.0740698	0	118	315	circular	2019-10-10	USA:New York City		40.7903	-73.9529	blood	Homo sapiens		rep16_2_CDS6(pSJH101), CP000737, |rep19_3_CDS20(pSJH901), CP000704,		25430	30.6488	Staphylococcus aureus	Staphylococcus aureus (1280)	Staphylococcus (1279)	Staphylococcaceae (90964)	Bacillales (1385)	Bacilli (91061)	Firmicutes (1239)	Bacteria (2)	-2.24674	0.0423489
CP030571.1	pSA2	0.0740698	0	118	316	circular	2019-10-10	USA:New York City		40.7903	-73.9529	blood	Homo sapiens		rep16_2_CDS6(pSJH101), CP000737, |rep19_3_CDS20(pSJH901), CP000704,		25430	30.6567	Staphylococcus aureus	Staphylococcus aureus (1280)	Staphylococcus (1279)	Staphylococcaceae (90964)	Bacillales (1385)	Bacilli (91061)	Firmicutes (1239)	Bacteria (2)	-2.31174	-0.014033
CP051985.1	pSA2	0.0740698	0	118	317	circular	2020-09-24	USA:New York City		40.7903	-73.9529	blood	Homo sapiens		rep16_2_CDS6(pSJH101), CP000737, |rep19_3_CDS20(pSJH901), CP000704,		25429	30.6579	Staphylococcus aureus	Staphylococcus aureus (1280)	Staphylococcus (1279)	Staphylococcaceae (90964)	Bacillales (1385)	Bacilli (91061)	Firmicutes (1239)	Bacteria (2)	-2.29379	0.017881
CP030387.1	pSA2	0.0740698	0	118	318	circular	2019-10-10	USA:New York City		40.7903	-73.9529	blood	Homo sapiens		rep16_2_CDS6(pSJH101), CP000737, |rep19_3_CDS20(pSJH901), CP000704,		25430	30.6567	Staphylococcus aureus	Staphylococcus aureus (1280)	Staphylococcus (1279)	Staphylococcaceae (90964)	Bacillales (1385)	Bacilli (91061)	Firmicutes (1239)	Bacteria (2)	-2.25719	0.0409385
CP030466.1	pSA2	0.0740698	0	118	319	circular	2019-10-10	USA:New York City		40.7903	-73.9529	blood	Homo sapiens		rep16_2_CDS6(pSJH101), CP000737, |rep19_3_CDS20(pSJH901), CP000704,		25432	30.6543	Staphylococcus aureus	Staphylococcus aureus (1280)	Staphylococcus (1279)	Staphylococcaceae (90964)	Bacillales (1385)	Bacilli (91061)	Firmicutes (1239)	Bacteria (2)	-2.30342	-0.01646
CP030383.1	pSA2	0.0740698	0	118	320	circular	2019-10-10	USA:New York City		40.7903	-73.9529	nares	Homo sapiens		rep16_2_CDS6(pSJH101), CP000737, |rep19_3_CDS20(pSJH901), CP000704,		25430	30.6567	Staphylococcus aureus	Staphylococcus aureus (1280)	Staphylococcus (1279)	Staphylococcaceae (90964)	Bacillales (1385)	Bacilli (91061)	Firmicutes (1239)	Bacteria (2)	-2.28667	0.0243113
CP030593.1	pSA2	0.0740698	0	118	321	circular	2019-10-10	USA:New York City		40.7903	-73.9529	blood	Homo sapiens		rep19_3_CDS20(pSJH901), CP000704, |rep16_2_CDS6(pSJH101), CP000737,		25430	30.6528	Staphylococcus aureus	Staphylococcus aureus (1280)	Staphylococcus (1279)	Staphylococcaceae (90964)	Bacillales (1385)	Bacilli (91061)	Firmicutes (1239)	Bacteria (2)	-2.29279	-0.0290285
CP030401.1	pSA2	0.0740698	0	118	322	circular	2019-10-10	USA:New York City		40.7903	-73.9529	blood	Homo sapiens		rep16_2_CDS6(pSJH101), CP000737, |rep19_3_CDS20(pSJH901), CP000704,		25430	30.6606	Staphylococcus aureus	Staphylococcus aureus (1280)	Staphylococcus (1279)	Staphylococcaceae (90964)	Bacillales (1385)	Bacilli (91061)	Firmicutes (1239)	Bacteria (2)	-2.30306	0.0221487
CP030408.1	pSA2	0.0740698	0	118	323	circular	2019-10-10	USA:New York City		40.7903	-73.9529	Environment			rep16_2_CDS6(pSJH101), CP000737, |rep19_3_CDS20(pSJH901), CP000704,		25430	30.6567	Staphylococcus aureus	Staphylococcus aureus (1280)	Staphylococcus (1279)	Staphylococcaceae (90964)	Bacillales (1385)	Bacilli (91061)	Firmicutes (1239)	Bacteria (2)	-2.31021	0.0357579
NZ_CP053637.1	pSA2	0.0740698	0	118	324	circular	2020-06-11	USA	USA	39.7837	-100.446		Homo sapiens	whole organism	rep16_2_CDS6(pSJH101), CP000737, |rep19_3_CDS20(pSJH901), CP000704,		25430	30.6606	Staphylococcus aureus	Staphylococcus aureus (1280)	Staphylococcus (1279)	Staphylococcaceae (90964)	Bacillales (1385)	Bacilli (91061)	Firmicutes (1239)	Bacteria (2)	-2.31594	-0.0204972
CP049571.1	pSA2	0.0740698	0	118	325	circular	2020-09-24	USA:New York City		40.7903	-73.9529	blood	Homo sapiens		rep19_3_CDS20(pSJH901), CP000704, |rep16_2_CDS6(pSJH101), CP000737,		25386	30.6389	Staphylococcus aureus	Staphylococcus aureus (1280)	Staphylococcus (1279)	Staphylococcaceae (90964)	Bacillales (1385)	Bacilli (91061)	Firmicutes (1239)	Bacteria (2)	-2.28431	0.0144801
CP030602.1	pSA2	0.0740698	0	118	326	circular	2019-10-10	USA:New York City		40.7903	-73.9529	blood	Homo sapiens		rep16_2_CDS6(pSJH101), CP000737, |rep19_3_CDS20(pSJH901), CP000704,		25430	30.6567	Staphylococcus aureus	Staphylococcus aureus (1280)	Staphylococcus (1279)	Staphylococcaceae (90964)	Bacillales (1385)	Bacilli (91061)	Firmicutes (1239)	Bacteria (2)	-2.28966	0.00378817
NZ_CP046477.1	pSA2	0.0740698	0	118	327	circular	2021-03-05	Switzerland: Bern	Switzerland,Bern	46.9483	7.45145	healthy human nose	Homo sapiens	pure culture	rep20_3_rep(pTW20), FN433597,		16100	28.5901	Staphylococcus aureus	Staphylococcus aureus (1280)	Staphylococcus (1279)	Staphylococcaceae (90964)	Bacillales (1385)	Bacilli (91061)	Firmicutes (1239)	Bacteria (2)	-1.23902	0.27701
NZ_CP053635.1	pSA2	0.0740698	0	118	328	circular	2020-06-11	USA	USA	39.7837	-100.446		Homo sapiens	whole organism	rep16_2_CDS6(pSJH101), CP000737, |rep19_3_CDS20(pSJH901), CP000704,		25430	30.6606	Staphylococcus aureus	Staphylococcus aureus (1280)	Staphylococcus (1279)	Staphylococcaceae (90964)	Bacillales (1385)	Bacilli (91061)	Firmicutes (1239)	Bacteria (2)	-2.30462	-0.0128248
CP030433.1	pSA2	0.0740698	0	118	329	circular	2019-10-10	USA:New York City		40.7903	-73.9529	blood	Homo sapiens		rep16_2_CDS6(pSJH101), CP000737, |rep19_3_CDS20(pSJH901), CP000704,		25430	30.6567	Staphylococcus aureus	Staphylococcus aureus (1280)	Staphylococcus (1279)	Staphylococcaceae (90964)	Bacillales (1385)	Bacilli (91061)	Firmicutes (1239)	Bacteria (2)	-2.28299	-0.0191208
CP030698.1	pSA2	0.0740698	0	118	330	circular	2019-10-10	USA:New York City		40.7903	-73.9529	blood	Homo sapiens		rep16_2_CDS6(pSJH101), CP000737, |rep19_3_CDS20(pSJH901), CP000704,		25430	30.6528	Staphylococcus aureus	Staphylococcus aureus (1280)	Staphylococcus (1279)	Staphylococcaceae (90964)	Bacillales (1385)	Bacilli (91061)	Firmicutes (1239)	Bacteria (2)	-2.29037	0.000150873
CP049498.1	pSA2	0.0740698	0	118	331	circular	2020-09-24	USA:New York City		40.7903	-73.9529	blood	Homo sapiens		rep19_3_CDS20(pSJH901), CP000704, |rep16_2_CDS6(pSJH101), CP000737,		25428	30.6513	Staphylococcus aureus	Staphylococcus aureus (1280)	Staphylococcus (1279)	Staphylococcaceae (90964)	Bacillales (1385)	Bacilli (91061)	Firmicutes (1239)	Bacteria (2)	-2.28626	-0.0073395
CP030536.1	pSA2	0.0740698	0	118	332	circular	2019-10-10	USA:New York City		40.7903	-73.9529	blood	Homo sapiens		rep19_3_CDS20(pSJH901), CP000704, |rep16_2_CDS6(pSJH101), CP000737,		25430	30.6567	Staphylococcus aureus	Staphylococcus aureus (1280)	Staphylococcus (1279)	Staphylococcaceae (90964)	Bacillales (1385)	Bacilli (91061)	Firmicutes (1239)	Bacteria (2)	-2.28378	0.000171291
CP051897.1	pSA2	0.0744324	0	117	333	circular	2020-09-24	USA:New York City		40.7903	-73.9529	blood	Homo sapiens		rep19_3_CDS20(pSJH901), CP000704, |rep16_2_CDS6(pSJH101), CP000737,		25434	30.6597	Staphylococcus aureus	Staphylococcus aureus (1280)	Staphylococcus (1279)	Staphylococcaceae (90964)	Bacillales (1385)	Bacilli (91061)	Firmicutes (1239)	Bacteria (2)	-2.3533	-0.0558546
CP030567.1	pSA2	0.0744324	0	117	334	circular	2019-10-10	USA:New York City		40.7903	-73.9529	blood	Homo sapiens		rep19_3_CDS20(pSJH901), CP000704, |rep16_2_CDS6(pSJH101), CP000737,		25437	30.6561	Staphylococcus aureus	Staphylococcus aureus (1280)	Staphylococcus (1279)	Staphylococcaceae (90964)	Bacillales (1385)	Bacilli (91061)	Firmicutes (1239)	Bacteria (2)	-2.36176	-0.0565872
CP051925.1	pSA2	0.0744324	0	117	335	circular	2020-09-24	USA:New York City		40.7903	-73.9529	blood	Homo sapiens		rep16_2_CDS6(pSJH101), CP000737, |rep19_3_CDS20(pSJH901), CP000704,		25390	30.6499	Staphylococcus aureus	Staphylococcus aureus (1280)	Staphylococcus (1279)	Staphylococcaceae (90964)	Bacillales (1385)	Bacilli (91061)	Firmicutes (1239)	Bacteria (2)	-2.28289	0.00725156
CP051924.1	pSA2	0.0744324	0	117	336	circular	2020-09-24	USA:New York City		40.7903	-73.9529	blood	Homo sapiens		rep19_3_CDS20(pSJH901), CP000704, |rep16_2_CDS6(pSJH101), CP000737,		25435	30.6625	Staphylococcus aureus	Staphylococcus aureus (1280)	Staphylococcus (1279)	Staphylococcaceae (90964)	Bacillales (1385)	Bacilli (91061)	Firmicutes (1239)	Bacteria (2)	-2.3223	-0.0725136
NC_013296.1	pSA2	0.0744324	0	117	337	circular	2012-10-26								rep16_2_CDS6(pSJH101), CP000737, |rep19_3_CDS20(pSJH901), CP000704,		25022	30.625	Staphylococcus aureus	Staphylococcus aureus (1280)	Staphylococcus (1279)	Staphylococcaceae (90964)	Bacillales (1385)	Bacilli (91061)	Firmicutes (1239)	Bacteria (2)	-2.34345	0.41027
CP051995.1	pSA2	0.0744324	0	117	338	circular	2020-09-24	USA:New York City		40.7903	-73.9529	respiratory	Homo sapiens		rep19_3_CDS20(pSJH901), CP000704, |rep16_2_CDS6(pSJH101), CP000737,		25434	30.6597	Staphylococcus aureus	Staphylococcus aureus (1280)	Staphylococcus (1279)	Staphylococcaceae (90964)	Bacillales (1385)	Bacilli (91061)	Firmicutes (1239)	Bacteria (2)	-2.31074	0.000757248
CP030555.1	pSA2	0.0744324	0	117	339	circular	2019-10-10	USA:New York City		40.7903	-73.9529	Environment			rep16_2_CDS6(pSJH101), CP000737, |rep19_3_CDS20(pSJH901), CP000704,		25435	30.6585	Staphylococcus aureus	Staphylococcus aureus (1280)	Staphylococcus (1279)	Staphylococcaceae (90964)	Bacillales (1385)	Bacilli (91061)	Firmicutes (1239)	Bacteria (2)	-2.36036	-0.0691502
CP030666.1	pSA2	0.0744324	0	117	340	circular	2019-10-10	USA:New York City		40.7903	-73.9529	blood	Homo sapiens		rep19_3_CDS20(pSJH901), CP000704, |rep16_2_CDS6(pSJH101), CP000737,		25434	30.6558	Staphylococcus aureus	Staphylococcus aureus (1280)	Staphylococcus (1279)	Staphylococcaceae (90964)	Bacillales (1385)	Bacilli (91061)	Firmicutes (1239)	Bacteria (2)	-2.31432	0.00862082
CP049372.1	pSA2	0.0744324	0	117	341	circular	2020-09-24	USA:New York City		40.7903	-73.9529	blood	Homo sapiens		rep19_3_CDS20(pSJH901), CP000704, |rep16_2_CDS6(pSJH101), CP000737,		25433	30.6531	Staphylococcus aureus	Staphylococcus aureus (1280)	Staphylococcus (1279)	Staphylococcaceae (90964)	Bacillales (1385)	Bacilli (91061)	Firmicutes (1239)	Bacteria (2)	-2.35001	-0.0289106
CP030565.1	pSA2	0.0744324	0	117	342	circular	2019-10-10	USA:New York City		40.7903	-73.9529	blood	Homo sapiens		rep19_3_CDS20(pSJH901), CP000704, |rep16_2_CDS6(pSJH101), CP000737,		25435	30.6585	Staphylococcus aureus	Staphylococcus aureus (1280)	Staphylococcus (1279)	Staphylococcaceae (90964)	Bacillales (1385)	Bacilli (91061)	Firmicutes (1239)	Bacteria (2)	-2.30917	0.0252927
CP049375.1	pSA2	0.0744324	0	117	343	circular	2020-09-24	USA:New York City		40.7903	-73.9529	blood	Homo sapiens		rep19_3_CDS20(pSJH901), CP000704, |rep16_2_CDS6(pSJH101), CP000737,		25431	30.6516	Staphylococcus aureus	Staphylococcus aureus (1280)	Staphylococcus (1279)	Staphylococcaceae (90964)	Bacillales (1385)	Bacilli (91061)	Firmicutes (1239)	Bacteria (2)	-2.31248	-0.0065024
CP049509.1	pSA2	0.0744324	0	117	344	circular	2020-09-29	USA:New York City		40.7903	-73.9529	blood	Homo sapiens		rep19_3_CDS20(pSJH901), CP000704, |rep16_2_CDS6(pSJH101), CP000737,		25435	30.6585	Staphylococcus aureus	Staphylococcus aureus (1280)	Staphylococcus (1279)	Staphylococcaceae (90964)	Bacillales (1385)	Bacilli (91061)	Firmicutes (1239)	Bacteria (2)	-2.26364	0.0445199
CP030509.1	pSA2	0.0744324	0	117	345	circular	2019-10-10	USA:New York City		40.7903	-73.9529	blood	Homo sapiens		rep19_3_CDS20(pSJH901), CP000704, |rep16_2_CDS6(pSJH101), CP000737,		25444	30.6516	Staphylococcus aureus	Staphylococcus aureus (1280)	Staphylococcus (1279)	Staphylococcaceae (90964)	Bacillales (1385)	Bacilli (91061)	Firmicutes (1239)	Bacteria (2)	-2.31118	-0.0414272
CP030714.1	pSA2	0.0744324	0	117	346	circular	2019-10-10	USA:New York City		40.7903	-73.9529	blood	Homo sapiens		rep19_3_CDS20(pSJH901), CP000704, |rep16_2_CDS6(pSJH101), CP000737,		25435	30.6546	Staphylococcus aureus	Staphylococcus aureus (1280)	Staphylococcus (1279)	Staphylococcaceae (90964)	Bacillales (1385)	Bacilli (91061)	Firmicutes (1239)	Bacteria (2)	-2.35134	-0.0631017
CP030649.1	pSA2	0.0744324	0	117	347	circular	2019-10-10	USA:New York City		40.7903	-73.9529	blood	Homo sapiens		rep16_2_CDS6(pSJH101), CP000737, |rep19_3_CDS20(pSJH901), CP000704,		25435	30.6625	Staphylococcus aureus	Staphylococcus aureus (1280)	Staphylococcus (1279)	Staphylococcaceae (90964)	Bacillales (1385)	Bacilli (91061)	Firmicutes (1239)	Bacteria (2)	-2.35509	-0.0552005
CP051953.1	pSA2	0.0744324	0	117	348	circular	2020-09-24	USA:New York City		40.7903	-73.9529	blood	Homo sapiens		rep19_3_CDS20(pSJH901), CP000704, |rep16_2_CDS6(pSJH101), CP000737,		25434	30.6558	Staphylococcus aureus	Staphylococcus aureus (1280)	Staphylococcus (1279)	Staphylococcaceae (90964)	Bacillales (1385)	Bacilli (91061)	Firmicutes (1239)	Bacteria (2)	-2.35548	-0.0506603
CP049393.1	pSA2	0.0744324	0	117	349	circular	2020-09-24	USA:New York City		40.7903	-73.9529	blood	Homo sapiens		rep19_3_CDS20(pSJH901), CP000704, |rep16_2_CDS6(pSJH101), CP000737,		25435	30.6664	Staphylococcus aureus	Staphylococcus aureus (1280)	Staphylococcus (1279)	Staphylococcaceae (90964)	Bacillales (1385)	Bacilli (91061)	Firmicutes (1239)	Bacteria (2)	-2.29755	0.0172369
CP051970.1	pSA2	0.0744324	0	117	350	circular	2020-09-24	USA:New York City		40.7903	-73.9529	blood	Homo sapiens		rep19_3_CDS20(pSJH901), CP000704, |rep16_2_CDS6(pSJH101), CP000737,		25435	30.6507	Staphylococcus aureus	Staphylococcus aureus (1280)	Staphylococcus (1279)	Staphylococcaceae (90964)	Bacillales (1385)	Bacilli (91061)	Firmicutes (1239)	Bacteria (2)	-2.33771	-0.031635
CP049412.1	pSA2	0.0744324	0	117	351	circular	2020-09-24	USA:New York City		40.7903	-73.9529	nose	Homo sapiens		rep19_3_CDS20(pSJH901), CP000704, |rep16_2_CDS6(pSJH101), CP000737,		25435	30.6585	Staphylococcus aureus	Staphylococcus aureus (1280)	Staphylococcus (1279)	Staphylococcaceae (90964)	Bacillales (1385)	Bacilli (91061)	Firmicutes (1239)	Bacteria (2)	-2.35484	-0.0595266
CP030442.1	pSA2	0.0744324	0	117	352	circular	2019-10-10	USA:New York City		40.7903	-73.9529	blood	Homo sapiens		rep19_3_CDS20(pSJH901), CP000704, |rep16_2_CDS6(pSJH101), CP000737,		25435	30.6507	Staphylococcus aureus	Staphylococcus aureus (1280)	Staphylococcus (1279)	Staphylococcaceae (90964)	Bacillales (1385)	Bacilli (91061)	Firmicutes (1239)	Bacteria (2)	-2.34806	-0.0388907
CP051975.1	pSA2	0.0744324	0	117	353	circular	2020-09-24	USA:New York City		40.7903	-73.9529	blood	Homo sapiens		rep19_3_CDS20(pSJH901), CP000704, |rep16_2_CDS6(pSJH101), CP000737,		25435	30.6821	Staphylococcus aureus	Staphylococcus aureus (1280)	Staphylococcus (1279)	Staphylococcaceae (90964)	Bacillales (1385)	Bacilli (91061)	Firmicutes (1239)	Bacteria (2)	-2.34989	-0.00456828
CP030539.1	pSA2	0.0744324	0	117	354	circular	2019-10-10	USA:New York City		40.7903	-73.9529	blood	Homo sapiens		rep19_3_CDS20(pSJH901), CP000704, |rep16_2_CDS6(pSJH101), CP000737,		25435	30.6625	Staphylococcus aureus	Staphylococcus aureus (1280)	Staphylococcus (1279)	Staphylococcaceae (90964)	Bacillales (1385)	Bacilli (91061)	Firmicutes (1239)	Bacteria (2)	-2.31118	-0.0194484
CP051980.1	pSA2	0.0744324	0	117	355	circular	2020-09-24	USA:New York City		40.7903	-73.9529	blood	Homo sapiens		rep19_3_CDS20(pSJH901), CP000704, |rep16_2_CDS6(pSJH101), CP000737,		25433	30.657	Staphylococcus aureus	Staphylococcus aureus (1280)	Staphylococcus (1279)	Staphylococcaceae (90964)	Bacillales (1385)	Bacilli (91061)	Firmicutes (1239)	Bacteria (2)	-2.30877	0.00192502
CP051891.1	pSA2	0.0744324	0	117	356	circular	2020-09-24	USA:New York City		40.7903	-73.9529	Surveillance	Homo sapiens		rep19_3_CDS20(pSJH901), CP000704, |rep16_2_CDS6(pSJH101), CP000737,		25436	30.6573	Staphylococcus aureus	Staphylococcus aureus (1280)	Staphylococcus (1279)	Staphylococcaceae (90964)	Bacillales (1385)	Bacilli (91061)	Firmicutes (1239)	Bacteria (2)	-2.34968	-0.0510872
CP030463.1	pSA2	0.0744324	0	117	357	circular	2019-10-10	USA:New York City		40.7903	-73.9529	blood	Homo sapiens		rep19_3_CDS20(pSJH901), CP000704, |rep16_2_CDS6(pSJH101), CP000737,		25435	30.6585	Staphylococcus aureus	Staphylococcus aureus (1280)	Staphylococcus (1279)	Staphylococcaceae (90964)	Bacillales (1385)	Bacilli (91061)	Firmicutes (1239)	Bacteria (2)	-2.33763	-0.0216364
CP049539.1	pSA2	0.0744324	0	117	358	circular	2020-09-24	USA:New York City		40.7903	-73.9529	blood	Homo sapiens		rep19_3_CDS20(pSJH901), CP000704, |rep16_2_CDS6(pSJH101), CP000737,		25435	30.6625	Staphylococcus aureus	Staphylococcus aureus (1280)	Staphylococcus (1279)	Staphylococcaceae (90964)	Bacillales (1385)	Bacilli (91061)	Firmicutes (1239)	Bacteria (2)	-2.36088	-0.0540514
CP052002.1	pSA2	0.0747985	0	116	359	circular	2020-09-24	USA:New York City		40.7903	-73.9529	blood	Homo sapiens		rep16_2_CDS6(pSJH101), CP000737, |rep19_3_CDS20(pSJH901), CP000704,		42446	31.2208	Staphylococcus aureus	Staphylococcus aureus (1280)	Staphylococcus (1279)	Staphylococcaceae (90964)	Bacillales (1385)	Bacilli (91061)	Firmicutes (1239)	Bacteria (2)	-2.35578	-0.00449776
CP049462.1	pSA2	0.0747985	0	116	360	circular	2020-09-24	USA:New York City		40.7903	-73.9529	blood	Homo sapiens		rep19_3_CDS20(pSJH901), CP000704, |rep16_2_CDS6(pSJH101), CP000737,		25435	30.6585	Staphylococcus aureus	Staphylococcus aureus (1280)	Staphylococcus (1279)	Staphylococcaceae (90964)	Bacillales (1385)	Bacilli (91061)	Firmicutes (1239)	Bacteria (2)	-2.30119	0.0126511
CP052030.1	pSA2	0.0747985	0	116	361	circular	2020-09-24	USA:New York City		40.7903	-73.9529	blood	Homo sapiens		rep19_3_CDS20(pSJH901), CP000704, |rep16_2_CDS6(pSJH101), CP000737,		25430	30.6488	Staphylococcus aureus	Staphylococcus aureus (1280)	Staphylococcus (1279)	Staphylococcaceae (90964)	Bacillales (1385)	Bacilli (91061)	Firmicutes (1239)	Bacteria (2)	-2.27398	0.0221431
NZ_CP017095.1	pSA2	0.0751681	0	115	362	circular	2018-01-10	USA: Ft. Benning, Georgia		32.3913	-84.8229	purulent absess from military trainee	Homo sapiens		rep19_3_CDS20(pSJH901), CP000704, |rep16_2_CDS6(pSJH101), CP000737,		32660	30.6001	Staphylococcus aureus	Staphylococcus aureus (1280)	Staphylococcus (1279)	Staphylococcaceae (90964)	Bacillales (1385)	Bacilli (91061)	Firmicutes (1239)	Bacteria (2)	-2.25605	0.359953
NZ_CP069471.1	pSA2	0.0751681	0	115	363	circular	2021-02-16	USA:MD	USA,MD	39.5162	-76.9382				rep19_3_CDS20(pSJH901), CP000704, |rep16_2_CDS6(pSJH101), CP000737,		32634	30.5847	Staphylococcus aureus	Staphylococcus aureus (1280)	Staphylococcus (1279)	Staphylococcaceae (90964)	Bacillales (1385)	Bacilli (91061)	Firmicutes (1239)	Bacteria (2)	-2.21621	0.334316
CP049449.1	pSA2	0.0751681	0	115	364	circular	2020-09-24	USA:New York City		40.7903	-73.9529	blood	Homo sapiens		rep16_2_CDS6(pSJH101), CP000737, |rep19_3_CDS20(pSJH901), CP000704,		25431	30.6555	Staphylococcus aureus	Staphylococcus aureus (1280)	Staphylococcus (1279)	Staphylococcaceae (90964)	Bacillales (1385)	Bacilli (91061)	Firmicutes (1239)	Bacteria (2)	-2.29597	-0.0178907
NZ_CP047808.1	pSA2	0.0751681	0	115	365	circular	2020-01-23						Homo sapiens		rep16_6_SAP071A015(SAP071A), GQ900485, |rep19_9_repA(AP071A), GQ900485, |rep21_8_rep(SAP071A), GQ900485,		22726	29.5873	Staphylococcus aureus	Staphylococcus aureus (1280)	Staphylococcus (1279)	Staphylococcaceae (90964)	Bacillales (1385)	Bacilli (91061)	Firmicutes (1239)	Bacteria (2)	-1.27131	0.184468
NZ_CP069566.1	pSA2	0.0755413	0	114	366	circular	2021-02-16	USA:MD	USA,MD	39.5162	-76.9382				rep16_2_CDS6(pSJH101), CP000737, |rep19_3_CDS20(pSJH901), CP000704,		32653	30.5822	Staphylococcus aureus	Staphylococcus aureus (1280)	Staphylococcus (1279)	Staphylococcaceae (90964)	Bacillales (1385)	Bacilli (91061)	Firmicutes (1239)	Bacteria (2)	-2.2478	0.368003
NZ_CP047831.1	pSA2	0.0766828	0	111	367	circular	2020-01-23						Homo sapiens		rep16_5_SAP041A019(pWBG759), GQ900401, |rep19_11_rep(pPM1), AB699881,		25209	28.6921	Staphylococcus aureus	Staphylococcus aureus (1280)	Staphylococcus (1279)	Staphylococcaceae (90964)	Bacillales (1385)	Bacilli (91061)	Firmicutes (1239)	Bacteria (2)	-1.36132	-0.114307
NZ_CP031662.1	pSA2	0.0770708	0	110	368	circular	2018-09-02	Germany		51.9636	7.6132	nares	Homo sapiens	Microbe	rep20_6_repA(SAP059A), GQ900480,		15396	28.0852	Staphylococcus aureus	Staphylococcus aureus (1280)	Staphylococcus (1279)	Staphylococcaceae (90964)	Bacillales (1385)	Bacilli (91061)	Firmicutes (1239)	Bacteria (2)	-1.23018	0.297743
NZ_CP029650.1	pSA2	0.0770708	0	110	369	circular	2018-06-08								rep21_20_p020(pLGA251), FR821780, |repUS5_1_CDS20(pETB), NC003265,		40931	30.7078	Staphylococcus aureus	Staphylococcus aureus (1280)	Staphylococcus (1279)	Staphylococcaceae (90964)	Bacillales (1385)	Bacilli (91061)	Firmicutes (1239)	Bacteria (2)	-0.956728	0.436476
NZ_CP031665.1	pSA2	0.0770708	0	110	370	circular	2018-09-02	Germany		51.9636	7.6132	blood	Homo sapiens	Microbe	rep20_6_repA(SAP059A), GQ900480,		16944	28.3168	Staphylococcus aureus	Staphylococcus aureus (1280)	Staphylococcus (1279)	Staphylococcaceae (90964)	Bacillales (1385)	Bacilli (91061)	Firmicutes (1239)	Bacteria (2)	-1.2498	0.247933
NC_013330.1	pSA2	0.0774628	0	109	371	circular	2009-10-07								rep19_8_repA(pWBG759), GQ900401, |rep16_5_SAP041A019(pWBG759), GQ900401,		28384	28.509	Staphylococcus aureus	Staphylococcus aureus (1280)	Staphylococcus (1279)	Staphylococcaceae (90964)	Bacillales (1385)	Bacilli (91061)	Firmicutes (1239)	Bacteria (2)	-1.347	-0.203345
NZ_CP043303.1	pSA2	0.080322	0	102	372	circular	2019-09-15	USA: ME	USA,ME	45.7091	-68.859		Homo sapiens	whole organism	rep20_12_repA(SAP105B), GQ900453, |rep22_1a_repB(pUB110), X03408, |rep16_2_CDS6(pSJH101), CP000737, |rep19_3_CDS20(pSJH901), CP000704,		40628	29.4723	Staphylococcus aureus	Staphylococcus aureus (1280)	Staphylococcus (1279)	Staphylococcaceae (90964)	Bacillales (1385)	Bacilli (91061)	Firmicutes (1239)	Bacteria (2)	-1.8485	0.141834
NC_016942.1	pSA2	0.0811785	0	100	373	circular	2011-11-10								rep21_8_rep(SAP071A), GQ900485, |rep19_14_rep(pST75), FR821778, |rep16_6_SAP071A015(SAP071A), GQ900485,		24853	28.5237	Staphylococcus argenteus	Staphylococcus argenteus (985002)	Staphylococcus (1279)	Staphylococcaceae (90964)	Bacillales (1385)	Bacilli (91061)	Firmicutes (1239)	Bacteria (2)	-1.31306	0.171935
CP049995.1	pSA2	0.0816138	0	99	374	circular	2020-09-24	USA:New York City		40.7903	-73.9529	blood	Homo sapiens		rep16_2_CDS6(pSJH101), CP000737, |rep19_3_CDS20(pSJH901), CP000704, |rep20_12_repA(SAP105B), GQ900453, |rep21_26_rep(pSK108), GQ900464, |repUS22_1_rep(SAP015B), GQ900502, |rep22_1a_repB(pUB110), X03408,		39218	29.4737	Staphylococcus aureus	Staphylococcus aureus (1280)	Staphylococcus (1279)	Staphylococcaceae (90964)	Bacillales (1385)	Bacilli (91061)	Firmicutes (1239)	Bacteria (2)	-2.00629	0.179423
NZ_LT009691.1	pSA2	0.0834041	0	95	375	linear	2016-01-31					skin	Homo sapiens		rep20_6_repA(SAP059A), GQ900480, |rep21_8_rep(SAP071A), GQ900485,		25689	29.4562	Staphylococcus aureus	Staphylococcus aureus (1280)	Staphylococcus (1279)	Staphylococcaceae (90964)	Bacillales (1385)	Bacilli (91061)	Firmicutes (1239)	Bacteria (2)	-1.27543	0.204338
NZ_CP029750.1	pSA2	0.0834041	0	95	376	circular	2020-05-31								repUS5_1_CDS20(pETB), NC003265, |rep21_20_p020(pLGA251), FR821780, |rep16_5_SAP041A019(pWBG759), GQ900401,		41874	30.5846	Staphylococcus aureus	Staphylococcus aureus (1280)	Staphylococcus (1279)	Staphylococcaceae (90964)	Bacillales (1385)	Bacilli (91061)	Firmicutes (1239)	Bacteria (2)	-0.973455	-0.167555
NZ_LC377536.1	pSA2	0.0834041	0	95	377	circular	2020-08-04								rep21_5_repRC(pGO1), FM207042, |rep20_7_repA(SAP074A), GQ900426,		42534	29.7056	Staphylococcus aureus	Staphylococcus aureus (1280)	Staphylococcus (1279)	Staphylococcaceae (90964)	Bacillales (1385)	Bacilli (91061)	Firmicutes (1239)	Bacteria (2)	-5.60216	1.97527
CP051951.1	pSA2	0.0867434	0	88	378	circular	2020-09-24	USA:New York City		40.7903	-73.9529	blood	Homo sapiens		rep20_13_repA(p11819p97), CP003193, |rep39_2_repA(SAP016A), GQ900381, |rep10_2_CDS1(pIM13), M13761, |rep16_2_CDS6(pSJH101), CP000737, |rep19_3_CDS20(pSJH901), CP000704,		47049	29.4735	Staphylococcus aureus	Staphylococcus aureus (1280)	Staphylococcus (1279)	Staphylococcaceae (90964)	Bacillales (1385)	Bacilli (91061)	Firmicutes (1239)	Bacteria (2)	-1.70784	0.0915134
NC_013351.1	pSA2	0.0867434	0	88	379	circular	2009-10-07								rep20_8_repA(SAP063A), GQ900418, |rep21_20_p020(pLGA251), FR821780, |rep39_3_repA(SAP045A), GQ900402,		26016	28.2173	Staphylococcus aureus	Staphylococcus aureus (1280)	Staphylococcus (1279)	Staphylococcaceae (90964)	Bacillales (1385)	Bacilli (91061)	Firmicutes (1239)	Bacteria (2)	-5.6263	1.98644
NZ_CP007679.1	pSA2	0.0872439	0	87	380	circular	2016-01-27	Colombia		3.2514	-76.312	blood	Homo sapiens		rep16_5_SAP041A019(pWBG759), GQ900401, |rep19_11_rep(pPM1), AB699881,		33093	30.6258	Staphylococcus aureus	Staphylococcus aureus (1280)	Staphylococcus (1279)	Staphylococcaceae (90964)	Bacillales (1385)	Bacilli (91061)	Firmicutes (1239)	Bacteria (2)	-1.53861	-0.0614788
NZ_CP014063.1	pSA2	0.0877506	0	86	381	circular	2016-02-12	USA:DC	USA,DC	38.8937	-76.9879	skin swab	Homo sapiens		rep20_1_ORF1(EDINA), AP003089, |rep16_5_SAP041A019(pWBG759), GQ900401, |rep19_10_rep(pWBG746), GQ900390,		37980	28.0384	Staphylococcus aureus	Staphylococcus aureus (1280)	Staphylococcus (1279)	Staphylococcaceae (90964)	Bacillales (1385)	Bacilli (91061)	Firmicutes (1239)	Bacteria (2)	-1.41185	0.373246
NZ_CP068078.1	pSA2	0.0898429	0	82	382	linear	2021-01-22	Germany: Braunschweig	Germany,Braunschweig	52.2647	10.5236						4972	27.3331	Staphylococcus condimenti	Staphylococcus condimenti (70255)	Staphylococcus (1279)	Staphylococcaceae (90964)	Bacillales (1385)	Bacilli (91061)	Firmicutes (1239)	Bacteria (2)	-1.42482	0.175007
CP049992.1	pSA2	0.0898429	0	82	383	circular	2020-09-24	USA:New York City		40.7903	-73.9529	blood	Homo sapiens		rep16_2_CDS6(pSJH101), CP000737, |rep19_3_CDS20(pSJH901), CP000704, |rep20_12_repA(SAP105B), GQ900453, |rep22_1a_repB(pUB110), X03408,		84043	30.2	Staphylococcus aureus	Staphylococcus aureus (1280)	Staphylococcus (1279)	Staphylococcaceae (90964)	Bacillales (1385)	Bacilli (91061)	Firmicutes (1239)	Bacteria (2)	-1.9865	0.231654
NC_018972.1	pSA2	0.0903831	0	81	384	circular	2012-10-26								rep21_7_rep(pWBG760), GQ900473, |rep20_7_repA(SAP074A), GQ900426,		27268	27.1674	Staphylococcus aureus	Staphylococcus aureus (1280)	Staphylococcus (1279)	Staphylococcaceae (90964)	Bacillales (1385)	Bacilli (91061)	Firmicutes (1239)	Bacteria (2)	-5.62943	1.992
CP049424.1	pSA2	0.0903831	0	81	385	circular	2020-09-24	USA:New York City		40.7903	-73.9529	blood	Homo sapiens		rep20_7_repA(SAP074A), GQ900426, |rep21_20_p020(pLGA251), FR821780,		27274	27.1541	Staphylococcus aureus	Staphylococcus aureus (1280)	Staphylococcus (1279)	Staphylococcaceae (90964)	Bacillales (1385)	Bacilli (91061)	Firmicutes (1239)	Bacteria (2)	-5.63662	1.98785
CP030682.1	pSA2	0.0903831	0	81	386	circular	2019-10-10	USA:New York City		40.7903	-73.9529	nares	Homo sapiens		rep21_20_p020(pLGA251), FR821780, |rep20_7_repA(SAP074A), GQ900426,		27297	27.1495	Staphylococcus aureus	Staphylococcus aureus (1280)	Staphylococcus (1279)	Staphylococcaceae (90964)	Bacillales (1385)	Bacilli (91061)	Firmicutes (1239)	Bacteria (2)	-5.67537	1.96027
NZ_CP029475.1	pSA2	0.0903831	0	81	387	circular	2019-01-06	USA:Surgical Intensive Care Unit at Rush University Medical Center in Chicago, IL		41.8744	-87.6695	anterior nares	Homo sapiens		rep21_20_p020(pLGA251), FR821780, |rep20_7_repA(SAP074A), GQ900426,		27086	27.217	Staphylococcus aureus	Staphylococcus aureus (1280)	Staphylococcus (1279)	Staphylococcaceae (90964)	Bacillales (1385)	Bacilli (91061)	Firmicutes (1239)	Bacteria (2)	-5.63792	1.99594
CP049527.1	pSA2	0.0903831	0	81	388	circular	2020-09-24	USA:New York City		40.7903	-73.9529	blood	Homo sapiens		rep21_20_p020(pLGA251), FR821780, |rep20_7_repA(SAP074A), GQ900426,		27272	27.1707	Staphylococcus aureus	Staphylococcus aureus (1280)	Staphylococcus (1279)	Staphylococcaceae (90964)	Bacillales (1385)	Bacilli (91061)	Firmicutes (1239)	Bacteria (2)	-5.63543	1.98526
NZ_MH785232.1	pSA2	0.0903831	0	81	389	circular	2020-06-03	Belgium	Belgium	50.6403	4.66671	Broiler chicken	Gallus gallus	whole organism	rep20_7_repA(SAP074A), GQ900426, |rep21_20_p020(pLGA251), FR821780,		27261	27.167	Staphylococcus aureus	Staphylococcus aureus (1280)	Staphylococcus (1279)	Staphylococcaceae (90964)	Bacillales (1385)	Bacilli (91061)	Firmicutes (1239)	Bacteria (2)	-5.63908	1.98746
CP030589.1	pSA2	0.0903831	0	81	390	circular	2019-10-10	USA:New York City		40.7903	-73.9529	blood	Homo sapiens		rep21_20_p020(pLGA251), FR821780, |rep20_7_repA(SAP074A), GQ900426,		27271	27.1791	Staphylococcus aureus	Staphylococcus aureus (1280)	Staphylococcus (1279)	Staphylococcaceae (90964)	Bacillales (1385)	Bacilli (91061)	Firmicutes (1239)	Bacteria (2)	-5.63778	1.99039
NZ_CP029670.1	pSA2	0.0903831	0	81	391	circular	2018-06-13								rep20_7_repA(SAP074A), GQ900426, |rep21_20_p020(pLGA251), FR821780,		27276	27.1741	Staphylococcus aureus	Staphylococcus aureus (1280)	Staphylococcus (1279)	Staphylococcaceae (90964)	Bacillales (1385)	Bacilli (91061)	Firmicutes (1239)	Bacteria (2)	-5.64093	1.99188
CP052007.1	pSA2	0.0903831	0	81	392	circular	2020-09-24	USA:New York City		40.7903	-73.9529	other	Homo sapiens		rep21_20_p020(pLGA251), FR821780, |rep20_7_repA(SAP074A), GQ900426,		27298	27.1485	Staphylococcus aureus	Staphylococcus aureus (1280)	Staphylococcus (1279)	Staphylococcaceae (90964)	Bacillales (1385)	Bacilli (91061)	Firmicutes (1239)	Bacteria (2)	-5.64383	1.99316
NZ_CP016854.1	pSA2	0.0903831	0	81	393	circular	2018-05-31	USA: Ft. Benning, Georgia		32.3913	-84.8229	Nose from military trainee	Homo sapiens		rep39_2_repA(SAP016A), GQ900381, |rep19_3_CDS20(pSJH901), CP000704, |rep16_2_CDS6(pSJH101), CP000737,		53799	29.6641	Staphylococcus aureus	Staphylococcus aureus (1280)	Staphylococcus (1279)	Staphylococcaceae (90964)	Bacillales (1385)	Bacilli (91061)	Firmicutes (1239)	Bacteria (2)	-2.04578	0.228419
CP030392.1	pSA2	0.0903831	0	81	394	circular	2019-10-10	USA:New York City		40.7903	-73.9529	blood	Homo sapiens		rep20_7_repA(SAP074A), GQ900426, |rep21_20_p020(pLGA251), FR821780,		27266	27.1767	Staphylococcus aureus	Staphylococcus aureus (1280)	Staphylococcus (1279)	Staphylococcaceae (90964)	Bacillales (1385)	Bacilli (91061)	Firmicutes (1239)	Bacteria (2)	-5.63227	1.98554
NZ_CP060279.1	pSA2	0.0903831	0	81	395	circular	2021-04-09	South Africa		-29.8587	31.0218	water			rep19_16_rep(pSK156), GQ900448, |rep16_5_SAP041A019(pWBG759), GQ900401, |rep20_1_ORF1(EDINA), AP003089,		46979	29.1066	Staphylococcus aureus	Staphylococcus aureus (1280)	Staphylococcus (1279)	Staphylococcaceae (90964)	Bacillales (1385)	Bacilli (91061)	Firmicutes (1239)	Bacteria (2)	-1.41239	0.347528
CP030500.1	pSA2	0.0903831	0	81	396	circular	2019-10-10	USA:New York City		40.7903	-73.9529	blood	Homo sapiens		rep20_7_repA(SAP074A), GQ900426, |rep21_20_p020(pLGA251), FR821780,		27265	27.174	Staphylococcus aureus	Staphylococcus aureus (1280)	Staphylococcus (1279)	Staphylococcaceae (90964)	Bacillales (1385)	Bacilli (91061)	Firmicutes (1239)	Bacteria (2)	-5.62082	1.97278
CP049475.1	pSA2	0.0903831	0	81	397	circular	2020-09-24	USA:New York City		40.7903	-73.9529	blood	Homo sapiens		rep21_20_p020(pLGA251), FR821780, |rep20_7_repA(SAP074A), GQ900426,		27267	27.1684	Staphylococcus aureus	Staphylococcus aureus (1280)	Staphylococcus (1279)	Staphylococcaceae (90964)	Bacillales (1385)	Bacilli (91061)	Firmicutes (1239)	Bacteria (2)	-5.64168	1.99309
CP049479.1	pSA2	0.0903831	0	81	398	circular	2020-09-24	USA:New York City		40.7903	-73.9529	blood	Homo sapiens		rep21_20_p020(pLGA251), FR821780, |rep20_7_repA(SAP074A), GQ900426,		27267	27.1684	Staphylococcus aureus	Staphylococcus aureus (1280)	Staphylococcus (1279)	Staphylococcaceae (90964)	Bacillales (1385)	Bacilli (91061)	Firmicutes (1239)	Bacteria (2)	-5.62813	1.99194
CP051964.1	pSA2	0.0903831	0	81	399	circular	2020-09-24	USA:New York City		40.7903	-73.9529	blood	Homo sapiens		rep20_7_repA(SAP074A), GQ900426, |rep21_20_p020(pLGA251), FR821780,		27257	27.1563	Staphylococcus aureus	Staphylococcus aureus (1280)	Staphylococcus (1279)	Staphylococcaceae (90964)	Bacillales (1385)	Bacilli (91061)	Firmicutes (1239)	Bacteria (2)	-5.67449	2.02689
NZ_CP047818.1	pSA2	0.0903831	0	81	400	circular	2020-01-23						Homo sapiens		rep20_7_repA(SAP074A), GQ900426, |rep21_20_p020(pLGA251), FR821780,		27265	27.174	Staphylococcus aureus	Staphylococcus aureus (1280)	Staphylococcus (1279)	Staphylococcaceae (90964)	Bacillales (1385)	Bacilli (91061)	Firmicutes (1239)	Bacteria (2)	-5.62768	1.97869
CP049487.1	pSA2	0.0903831	0	81	401	circular	2020-09-24	USA:New York City		40.7903	-73.9529	blood	Homo sapiens		rep21_20_p020(pLGA251), FR821780, |rep20_7_repA(SAP074A), GQ900426,		27271	27.1717	Staphylococcus aureus	Staphylococcus aureus (1280)	Staphylococcus (1279)	Staphylococcaceae (90964)	Bacillales (1385)	Bacilli (91061)	Firmicutes (1239)	Bacteria (2)	-5.63599	1.98848
NZ_CP026966.1	pSA2	0.0903831	0	81	402	linear	2018-02-14	United Kingdom	United Kingdom	54.7024	-3.27658	community aquired	Homo sapiens				1518	27.0751	Staphylococcus aureus	Staphylococcus aureus (1280)	Staphylococcus (1279)	Staphylococcaceae (90964)	Bacillales (1385)	Bacilli (91061)	Firmicutes (1239)	Bacteria (2)	-0.96533	0.412216
CP049489.1	pSA2	0.0903831	0	81	403	circular	2020-09-24	USA:New York City		40.7903	-73.9529	blood	Homo sapiens		rep21_20_p020(pLGA251), FR821780, |rep20_7_repA(SAP074A), GQ900426,		27272	27.1634	Staphylococcus aureus	Staphylococcus aureus (1280)	Staphylococcus (1279)	Staphylococcaceae (90964)	Bacillales (1385)	Bacilli (91061)	Firmicutes (1239)	Bacteria (2)	-5.6334	1.98551
CP030472.1	pSA2	0.0903831	0	81	404	circular	2019-10-10	USA:New York City		40.7903	-73.9529	blood	Homo sapiens		rep21_20_p020(pLGA251), FR821780, |rep20_7_repA(SAP074A), GQ900426,		27264	27.1787	Staphylococcus aureus	Staphylococcus aureus (1280)	Staphylococcus (1279)	Staphylococcaceae (90964)	Bacillales (1385)	Bacilli (91061)	Firmicutes (1239)	Bacteria (2)	-5.63587	1.98997
NC_013318.1	pSA2	0.0903831	0	81	405	circular	2009-10-07								rep20_7_repA(SAP074A), GQ900426,		27267	27.1684	Staphylococcus aureus	Staphylococcus aureus (1280)	Staphylococcus (1279)	Staphylococcaceae (90964)	Bacillales (1385)	Bacilli (91061)	Firmicutes (1239)	Bacteria (2)	-5.63466	1.98711
CP049436.1	pSA2	0.0903831	0	81	406	circular	2020-09-24	USA:New York City		40.7903	-73.9529	blood	Homo sapiens		rep21_20_p020(pLGA251), FR821780, |rep20_7_repA(SAP074A), GQ900426,		27265	27.163	Staphylococcus aureus	Staphylococcus aureus (1280)	Staphylococcus (1279)	Staphylococcaceae (90964)	Bacillales (1385)	Bacilli (91061)	Firmicutes (1239)	Bacteria (2)	-5.63954	1.98855
CP030551.1	pSA2	0.0909306	0	80	407	circular	2019-10-10	USA:New York City		40.7903	-73.9529	blood	Homo sapiens		rep20_7_repA(SAP074A), GQ900426, |rep21_20_p020(pLGA251), FR821780,		27272	27.1671	Staphylococcus aureus	Staphylococcus aureus (1280)	Staphylococcus (1279)	Staphylococcaceae (90964)	Bacillales (1385)	Bacilli (91061)	Firmicutes (1239)	Bacteria (2)	-5.63676	1.98762
NZ_CP029081.1	pSA2	0.0909306	0	80	408	circular	2018-05-02								rep21_20_p020(pLGA251), FR821780, |rep20_7_repA(SAP074A), GQ900426,		27246	27.2003	Staphylococcus aureus	Staphylococcus aureus (1280)	Staphylococcus (1279)	Staphylococcaceae (90964)	Bacillales (1385)	Bacilli (91061)	Firmicutes (1239)	Bacteria (2)	-5.63213	1.9823
NZ_LR130512.1	pSA2	0.0909306	0	80	409	linear	2019-01-10					blood			rep20_7_repA(SAP074A), GQ900426, |rep21_20_p020(pLGA251), FR821780,		27204	27.1762	Staphylococcus aureus	Staphylococcus aureus (1280)	Staphylococcus (1279)	Staphylococcaceae (90964)	Bacillales (1385)	Bacilli (91061)	Firmicutes (1239)	Bacteria (2)	-5.60156	1.94953
NC_019010.1	pSA2	0.0909306	0	80	410	circular	2012-10-26								rep21_20_p020(pLGA251), FR821780, |rep20_3_rep(pTW20), FN433597,		27439	27.2277	Staphylococcus aureus	Staphylococcus aureus (1280)	Staphylococcus (1279)	Staphylococcaceae (90964)	Bacillales (1385)	Bacilli (91061)	Firmicutes (1239)	Bacteria (2)	-5.62004	1.992
NZ_CP029659.1	pSA2	0.0909306	0	80	411	circular	2018-06-08								rep21_20_p020(pLGA251), FR821780, |rep20_7_repA(SAP074A), GQ900426,		27244	27.206	Staphylococcus aureus	Staphylococcus aureus (1280)	Staphylococcus (1279)	Staphylococcaceae (90964)	Bacillales (1385)	Bacilli (91061)	Firmicutes (1239)	Bacteria (2)	-5.63974	1.99146
CP030687.1	pSA2	0.0909306	0	80	412	circular	2019-10-10	USA:New York City		40.7903	-73.9529	blood	Homo sapiens		rep20_7_repA(SAP074A), GQ900426, |rep21_20_p020(pLGA251), FR821780,		27268	27.171	Staphylococcus aureus	Staphylococcus aureus (1280)	Staphylococcus (1279)	Staphylococcaceae (90964)	Bacillales (1385)	Bacilli (91061)	Firmicutes (1239)	Bacteria (2)	-5.63643	1.98874
CP049541.1	pSA2	0.0909306	0	80	413	circular	2020-09-24	USA:New York City		40.7903	-73.9529	blood	Homo sapiens		rep21_20_p020(pLGA251), FR821780, |rep20_7_repA(SAP074A), GQ900426,		27273	27.1844	Staphylococcus aureus	Staphylococcus aureus (1280)	Staphylococcus (1279)	Staphylococcaceae (90964)	Bacillales (1385)	Bacilli (91061)	Firmicutes (1239)	Bacteria (2)	-5.63721	1.9876
NZ_KF831356.1	pSA2	0.0909306	0	80	414	circular	2020-06-03								rep20_8_repA(SAP063A), GQ900418, |rep21_20_p020(pLGA251), FR821780,		27429	27.2303	Staphylococcus aureus	Staphylococcus aureus (1280)	Staphylococcus (1279)	Staphylococcaceae (90964)	Bacillales (1385)	Bacilli (91061)	Firmicutes (1239)	Bacteria (2)	-5.5869	2.0068
NZ_LT671860.1	pSA2	0.0909306	0	80	415	linear	2016-12-14					Wound infection			rep20_8_repA(SAP063A), GQ900418, |rep21_20_p020(pLGA251), FR821780,		27437	27.226	Staphylococcus aureus	Staphylococcus aureus (1280)	Staphylococcus (1279)	Staphylococcaceae (90964)	Bacillales (1385)	Bacilli (91061)	Firmicutes (1239)	Bacteria (2)	-5.6144	1.99558
NZ_MH785250.1	pSA2	0.0909306	0	80	416	circular	2020-06-03	Belgium	Belgium	50.6403	4.66671	Broiler chicken	Gallus gallus	whole organism	rep20_7_repA(SAP074A), GQ900426, |rep21_20_p020(pLGA251), FR821780,		27269	27.17	Staphylococcus aureus	Staphylococcus aureus (1280)	Staphylococcus (1279)	Staphylococcaceae (90964)	Bacillales (1385)	Bacilli (91061)	Firmicutes (1239)	Bacteria (2)	-5.62534	1.98055
NZ_CP029656.1	pSA2	0.0909306	0	80	417	circular	2018-06-13								rep20_7_repA(SAP074A), GQ900426, |rep21_20_p020(pLGA251), FR821780,		27245	27.1977	Staphylococcus aureus	Staphylococcus aureus (1280)	Staphylococcus (1279)	Staphylococcaceae (90964)	Bacillales (1385)	Bacilli (91061)	Firmicutes (1239)	Bacteria (2)	-5.63097	1.98627
NC_017344.1	pSA2	0.0909306	0	80	418	circular	2010-11-24					human wound secretion	Homo sapiens		rep20_7_repA(SAP074A), GQ900426, |rep21_20_p020(pLGA251), FR821780,		27271	27.1681	Staphylococcus aureus subsp. aureus ECT-R 2	Staphylococcus aureus (1280)	Staphylococcus (1279)	Staphylococcaceae (90964)	Bacillales (1385)	Bacilli (91061)	Firmicutes (1239)	Bacteria (2)	-5.63004	1.98171
CP002147.1	pSA2	0.0909306	0	80	419	circular	2010-08-24								rep20_8_repA(SAP063A), GQ900418, |rep21_20_p020(pLGA251), FR821780,		27425	27.2489	Staphylococcus aureus	Staphylococcus aureus (1280)	Staphylococcus (1279)	Staphylococcaceae (90964)	Bacillales (1385)	Bacilli (91061)	Firmicutes (1239)	Bacteria (2)	-5.61708	1.99808
NZ_CP029672.1	pSA2	0.0909306	0	80	420	circular	2018-06-13								rep20_7_repA(SAP074A), GQ900426, |rep21_20_p020(pLGA251), FR821780,		27269	27.17	Staphylococcus aureus	Staphylococcus aureus (1280)	Staphylococcus (1279)	Staphylococcaceae (90964)	Bacillales (1385)	Bacilli (91061)	Firmicutes (1239)	Bacteria (2)	-5.62815	1.97805
NZ_CP029662.1	pSA2	0.0909306	0	80	421	circular	2018-06-13								rep21_20_p020(pLGA251), FR821780, |rep20_7_repA(SAP074A), GQ900426,		27238	27.1789	Staphylococcus aureus	Staphylococcus aureus (1280)	Staphylococcus (1279)	Staphylococcaceae (90964)	Bacillales (1385)	Bacilli (91061)	Firmicutes (1239)	Bacteria (2)	-5.6265	1.98351
CP030389.1	pSA2	0.0909306	0	80	422	circular	2019-10-10	USA:New York City		40.7903	-73.9529	blood	Homo sapiens		rep21_20_p020(pLGA251), FR821780, |rep20_7_repA(SAP074A), GQ900426,		27245	27.1426	Staphylococcus aureus	Staphylococcus aureus (1280)	Staphylococcus (1279)	Staphylococcaceae (90964)	Bacillales (1385)	Bacilli (91061)	Firmicutes (1239)	Bacteria (2)	-5.62454	1.98827
CP030450.1	pSA2	0.0909306	0	80	423	circular	2019-10-10	USA:New York City		40.7903	-73.9529	blood	Homo sapiens		rep21_20_p020(pLGA251), FR821780, |rep20_7_repA(SAP074A), GQ900426,		27273	27.1697	Staphylococcus aureus	Staphylococcus aureus (1280)	Staphylococcus (1279)	Staphylococcaceae (90964)	Bacillales (1385)	Bacilli (91061)	Firmicutes (1239)	Bacteria (2)	-5.63637	1.98765
CP030440.1	pSA2	0.0909306	0	80	424	circular	2019-10-10	USA:New York City		40.7903	-73.9529	blood	Homo sapiens		rep21_20_p020(pLGA251), FR821780, |rep20_7_repA(SAP074A), GQ900426,		27266	27.1657	Staphylococcus aureus	Staphylococcus aureus (1280)	Staphylococcus (1279)	Staphylococcaceae (90964)	Bacillales (1385)	Bacilli (91061)	Firmicutes (1239)	Bacteria (2)	-5.63311	1.98708
NZ_CP047858.1	pSA2	0.0909306	0	80	425	circular	2020-01-23						Homo sapiens		rep20_7_repA(SAP074A), GQ900426, |rep21_20_p020(pLGA251), FR821780,		27268	27.182	Staphylococcus aureus	Staphylococcus aureus (1280)	Staphylococcus (1279)	Staphylococcaceae (90964)	Bacillales (1385)	Bacilli (91061)	Firmicutes (1239)	Bacteria (2)	-5.62478	1.97342
CP030504.1	pSA2	0.0909306	0	80	426	circular	2019-10-10	USA:New York City		40.7903	-73.9529	blood	Homo sapiens		rep20_7_repA(SAP074A), GQ900426, |rep21_20_p020(pLGA251), FR821780,		27267	27.172	Staphylococcus aureus	Staphylococcus aureus (1280)	Staphylococcus (1279)	Staphylococcaceae (90964)	Bacillales (1385)	Bacilli (91061)	Firmicutes (1239)	Bacteria (2)	-5.62895	1.98609
NC_020539.1	pSA2	0.0909306	0	80	427	circular	2012-10-05								rep20_3_rep(pTW20), FN433597, |rep21_20_p020(pLGA251), FR821780,		23758	29.3375	Staphylococcus aureus subsp. aureus ST228	Staphylococcus aureus (1280)	Staphylococcus (1279)	Staphylococcaceae (90964)	Bacillales (1385)	Bacilli (91061)	Firmicutes (1239)	Bacteria (2)	-1.40209	0.100071
CP030546.1	pSA2	0.0909306	0	80	428	circular	2019-10-10	USA:New York City		40.7903	-73.9529	blood	Homo sapiens		rep21_20_p020(pLGA251), FR821780, |rep20_7_repA(SAP074A), GQ900426,		27268	27.1747	Staphylococcus aureus	Staphylococcus aureus (1280)	Staphylococcus (1279)	Staphylococcaceae (90964)	Bacillales (1385)	Bacilli (91061)	Firmicutes (1239)	Bacteria (2)	-5.62888	1.98125
NZ_CP029654.1	pSA2	0.0909306	0	80	429	circular	2018-06-08								rep21_20_p020(pLGA251), FR821780, |rep20_7_repA(SAP074A), GQ900426,		27267	27.1757	Staphylococcus aureus	Staphylococcus aureus (1280)	Staphylococcus (1279)	Staphylococcaceae (90964)	Bacillales (1385)	Bacilli (91061)	Firmicutes (1239)	Bacteria (2)	-5.63421	1.99063
CP030711.1	pSA2	0.0909306	0	80	430	circular	2019-10-10	USA:New York City		40.7903	-73.9529	blood	Homo sapiens		rep21_20_p020(pLGA251), FR821780, |rep20_7_repA(SAP074A), GQ900426,		27267	27.1757	Staphylococcus aureus	Staphylococcus aureus (1280)	Staphylococcus (1279)	Staphylococcaceae (90964)	Bacillales (1385)	Bacilli (91061)	Firmicutes (1239)	Bacteria (2)	-5.62484	1.98203
CP030423.1	pSA2	0.0909306	0	80	431	circular	2019-10-10	USA:New York City		40.7903	-73.9529	blood	Homo sapiens		rep21_20_p020(pLGA251), FR821780, |rep20_7_repA(SAP074A), GQ900426,		27270	27.1691	Staphylococcus aureus	Staphylococcus aureus (1280)	Staphylococcus (1279)	Staphylococcaceae (90964)	Bacillales (1385)	Bacilli (91061)	Firmicutes (1239)	Bacteria (2)	-5.65196	2.00323
CP049579.1	pSA2	0.0909306	0	80	432	circular	2020-09-24	USA:New York City		40.7903	-73.9529	blood	Homo sapiens		rep20_7_repA(SAP074A), GQ900426, |rep21_20_p020(pLGA251), FR821780,		27273	27.1661	Staphylococcus aureus	Staphylococcus aureus (1280)	Staphylococcus (1279)	Staphylococcaceae (90964)	Bacillales (1385)	Bacilli (91061)	Firmicutes (1239)	Bacteria (2)	-5.62697	1.97841
CP030594.1	pSA2	0.0909306	0	80	433	circular	2019-10-10	USA:New York City		40.7903	-73.9529	blood	Homo sapiens		rep21_20_p020(pLGA251), FR821780, |rep20_7_repA(SAP074A), GQ900426,		27271	27.1717	Staphylococcus aureus	Staphylococcus aureus (1280)	Staphylococcus (1279)	Staphylococcaceae (90964)	Bacillales (1385)	Bacilli (91061)	Firmicutes (1239)	Bacteria (2)	-5.63068	1.98451
NC_020538.1	pSA2	0.0909306	0	80	434	circular	2012-10-05								rep20_3_rep(pTW20), FN433597, |rep21_20_p020(pLGA251), FR821780,		23759	29.332	Staphylococcus aureus subsp. aureus ST228	Staphylococcus aureus (1280)	Staphylococcus (1279)	Staphylococcaceae (90964)	Bacillales (1385)	Bacilli (91061)	Firmicutes (1239)	Bacteria (2)	-1.39759	0.160388
CP030543.1	pSA2	0.0909306	0	80	435	circular	2019-10-10	USA:New York City		40.7903	-73.9529	nares	Homo sapiens		rep20_7_repA(SAP074A), GQ900426, |rep21_20_p020(pLGA251), FR821780,		27267	27.1757	Staphylococcus aureus	Staphylococcus aureus (1280)	Staphylococcus (1279)	Staphylococcaceae (90964)	Bacillales (1385)	Bacilli (91061)	Firmicutes (1239)	Bacteria (2)	-5.641	1.9923
NZ_CP045867.1	pSA2	0.0909306	0	80	436	circular	2019-11-14	USA:IL	USA,IL	40.0797	-89.4337	bakery environment - hallway			rep20_7_repA(SAP074A), GQ900426, |rep21_20_p020(pLGA251), FR821780,		27265	27.174	Staphylococcus aureus	Staphylococcus aureus (1280)	Staphylococcus (1279)	Staphylococcaceae (90964)	Bacillales (1385)	Bacilli (91061)	Firmicutes (1239)	Bacteria (2)	-5.55603	2.04614
CP049401.1	pSA2	0.0909306	0	80	437	circular	2020-09-24	USA:New York City		40.7903	-73.9529	blood	Homo sapiens		rep21_20_p020(pLGA251), FR821780, |rep20_7_repA(SAP074A), GQ900426,		27271	27.1754	Staphylococcus aureus	Staphylococcus aureus (1280)	Staphylococcus (1279)	Staphylococcaceae (90964)	Bacillales (1385)	Bacilli (91061)	Firmicutes (1239)	Bacteria (2)	-5.63219	1.98709
NZ_CP035792.1	pSA2	0.0909306	0	80	438	circular	2019-02-20	USA: San Diego		32.71	-117.16	blood	Homo sapiens		rep20_7_repA(SAP074A), GQ900426, |rep21_20_p020(pLGA251), FR821780,		27267	27.172	Staphylococcus aureus	Staphylococcus aureus (1280)	Staphylococcus (1279)	Staphylococcaceae (90964)	Bacillales (1385)	Bacilli (91061)	Firmicutes (1239)	Bacteria (2)	-5.62081	1.97628
NZ_CP047821.1	pSA2	0.0909306	0	80	439	circular	2020-01-23						Homo sapiens		rep20_8_repA(SAP063A), GQ900418, |rep21_20_p020(pLGA251), FR821780,		27406	27.213	Staphylococcus aureus	Staphylococcus aureus (1280)	Staphylococcus (1279)	Staphylococcaceae (90964)	Bacillales (1385)	Bacilli (91061)	Firmicutes (1239)	Bacteria (2)	-5.61032	2.00124
NZ_CP010891.1	pSA2	0.0909306	0	80	440	circular	2015-09-15	Switzerland: Geneva	Switzerland,Geneva	46.2018	6.1466		Homo sapiens	pure laboratory culture	rep21_20_p020(pLGA251), FR821780, |rep20_7_repA(SAP074A), GQ900426,		27273	27.1734	Staphylococcus aureus	Staphylococcus aureus (1280)	Staphylococcus (1279)	Staphylococcaceae (90964)	Bacillales (1385)	Bacilli (91061)	Firmicutes (1239)	Bacteria (2)	-5.63487	1.9873
NZ_CP047866.1	pSA2	0.0909306	0	80	441	circular	2020-01-23						Homo sapiens		rep20_7_repA(SAP074A), GQ900426, |rep21_20_p020(pLGA251), FR821780,		27266	27.1804	Staphylococcus aureus	Staphylococcus aureus (1280)	Staphylococcus (1279)	Staphylococcaceae (90964)	Bacillales (1385)	Bacilli (91061)	Firmicutes (1239)	Bacteria (2)	-5.61762	1.96985
CP030691.1	pSA2	0.0909306	0	80	442	circular	2019-10-10	USA:New York City		40.7903	-73.9529	blood	Homo sapiens		rep21_20_p020(pLGA251), FR821780, |rep20_7_repA(SAP074A), GQ900426,		27262	27.1807	Staphylococcus aureus	Staphylococcus aureus (1280)	Staphylococcus (1279)	Staphylococcaceae (90964)	Bacillales (1385)	Bacilli (91061)	Firmicutes (1239)	Bacteria (2)	-5.6387	1.98972
NZ_CP047860.1	pSA2	0.0909306	0	80	443	circular	2020-01-23						Homo sapiens		rep20_7_repA(SAP074A), GQ900426, |rep21_20_p020(pLGA251), FR821780,		27268	27.1784	Staphylococcus aureus	Staphylococcus aureus (1280)	Staphylococcus (1279)	Staphylococcaceae (90964)	Bacillales (1385)	Bacilli (91061)	Firmicutes (1239)	Bacteria (2)	-5.61682	1.97093
NZ_CP047855.1	pSA2	0.0909306	0	80	444	circular	2020-01-23						Homo sapiens		rep20_7_repA(SAP074A), GQ900426, |rep21_20_p020(pLGA251), FR821780,		27159	27.1917	Staphylococcus aureus	Staphylococcus aureus (1280)	Staphylococcus (1279)	Staphylococcaceae (90964)	Bacillales (1385)	Bacilli (91061)	Firmicutes (1239)	Bacteria (2)	-5.60744	1.96467
NZ_CP047862.1	pSA2	0.0909306	0	80	445	circular	2020-01-23						Homo sapiens		rep20_7_repA(SAP074A), GQ900426, |rep21_20_p020(pLGA251), FR821780,		27267	27.1794	Staphylococcus aureus	Staphylococcus aureus (1280)	Staphylococcus (1279)	Staphylococcaceae (90964)	Bacillales (1385)	Bacilli (91061)	Firmicutes (1239)	Bacteria (2)	-5.61326	1.96685
NZ_CP047864.1	pSA2	0.0909306	0	80	446	circular	2020-01-23						Homo sapiens		rep20_7_repA(SAP074A), GQ900426, |rep21_20_p020(pLGA251), FR821780,		27268	27.182	Staphylococcus aureus	Staphylococcus aureus (1280)	Staphylococcus (1279)	Staphylococcaceae (90964)	Bacillales (1385)	Bacilli (91061)	Firmicutes (1239)	Bacteria (2)	-5.62082	1.97142
NZ_CP053641.1	pSA2	0.0909306	0	80	447	circular	2020-06-11	USA	USA	39.7837	-100.446		Homo sapiens	whole organism	rep20_7_repA(SAP074A), GQ900426, |rep21_20_p020(pLGA251), FR821780,		27268	27.1747	Staphylococcus aureus	Staphylococcus aureus (1280)	Staphylococcus (1279)	Staphylococcaceae (90964)	Bacillales (1385)	Bacilli (91061)	Firmicutes (1239)	Bacteria (2)	-5.62502	1.97814
NC_013323.1	pSA2	0.0909306	0	80	448	circular	2009-10-07								rep20_3_rep(pTW20), FN433597, |rep21_20_p020(pLGA251), FR821780,		33660	32.445	Staphylococcus aureus	Staphylococcus aureus (1280)	Staphylococcus (1279)	Staphylococcaceae (90964)	Bacillales (1385)	Bacilli (91061)	Firmicutes (1239)	Bacteria (2)	-1.39649	0.12008
NZ_CP018769.1	pSA2	0.0909306	0	80	449	circular	2017-02-03	USA: California	USA,California	36.7015	-118.756	Human_no contact with swine	Homo sapiens	bacterial culture	rep20_7_repA(SAP074A), GQ900426, |rep21_20_p020(pLGA251), FR821780,		27270	27.1727	Staphylococcus aureus	Staphylococcus aureus (1280)	Staphylococcus (1279)	Staphylococcaceae (90964)	Bacillales (1385)	Bacilli (91061)	Firmicutes (1239)	Bacteria (2)	-5.64638	2.00727
NZ_CP029085.1	pSA2	0.0914855	0	79	450	circular	2018-05-02								rep21_20_p020(pLGA251), FR821780, |rep20_7_repA(SAP074A), GQ900426,		27267	27.1794	Staphylococcus aureus	Staphylococcus aureus (1280)	Staphylococcus (1279)	Staphylococcaceae (90964)	Bacillales (1385)	Bacilli (91061)	Firmicutes (1239)	Bacteria (2)	-5.64925	1.99685
CP051987.1	pSA2	0.0914855	0	79	451	circular	2020-09-24	USA:New York City		40.7903	-73.9529	blood	Homo sapiens		rep21_20_p020(pLGA251), FR821780, |rep20_7_repA(SAP074A), GQ900426,		27269	27.181	Staphylococcus aureus	Staphylococcus aureus (1280)	Staphylococcus (1279)	Staphylococcaceae (90964)	Bacillales (1385)	Bacilli (91061)	Firmicutes (1239)	Bacteria (2)	-5.64651	1.99461
NC_019008.1	pSA2	0.0914855	0	79	452	circular	2012-10-26								rep21_20_p020(pLGA251), FR821780, |rep20_7_repA(SAP074A), GQ900426,		27268	27.1747	Staphylococcus aureus	Staphylococcus aureus (1280)	Staphylococcus (1279)	Staphylococcaceae (90964)	Bacillales (1385)	Bacilli (91061)	Firmicutes (1239)	Bacteria (2)	-5.64492	1.99581
NC_019007.1	pSA2	0.0914855	0	79	453	circular	2012-10-26								rep21_20_p020(pLGA251), FR821780, |rep20_7_repA(SAP074A), GQ900426,		27268	27.171	Staphylococcus aureus	Staphylococcus aureus (1280)	Staphylococcus (1279)	Staphylococcaceae (90964)	Bacillales (1385)	Bacilli (91061)	Firmicutes (1239)	Bacteria (2)	-5.63129	1.98603
NZ_CP029679.1	pSA2	0.0914855	0	79	454	circular	2018-06-08								rep20_7_repA(SAP074A), GQ900426, |rep21_20_p020(pLGA251), FR821780,		27267	27.172	Staphylococcus aureus	Staphylococcus aureus (1280)	Staphylococcus (1279)	Staphylococcaceae (90964)	Bacillales (1385)	Bacilli (91061)	Firmicutes (1239)	Bacteria (2)	-5.63871	1.98751
CP049422.1	pSA2	0.0914855	0	79	455	circular	2020-09-24	USA:New York City		40.7903	-73.9529	blood	Homo sapiens		rep21_20_p020(pLGA251), FR821780, |rep20_7_repA(SAP074A), GQ900426,		27269	27.1847	Staphylococcus aureus	Staphylococcus aureus (1280)	Staphylococcus (1279)	Staphylococcaceae (90964)	Bacillales (1385)	Bacilli (91061)	Firmicutes (1239)	Bacteria (2)	-5.63875	1.98812
CP051928.1	pSA2	0.0914855	0	79	456	circular	2020-09-24	USA:New York City		40.7903	-73.9529	blood	Homo sapiens		rep21_20_p020(pLGA251), FR821780, |rep20_7_repA(SAP074A), GQ900426,		27273	27.1771	Staphylococcus aureus	Staphylococcus aureus (1280)	Staphylococcus (1279)	Staphylococcaceae (90964)	Bacillales (1385)	Bacilli (91061)	Firmicutes (1239)	Bacteria (2)	-5.63986	1.98857
CP051931.1	pSA2	0.0914855	0	79	457	circular	2020-09-24	USA:New York City		40.7903	-73.9529	wound	Homo sapiens		rep20_7_repA(SAP074A), GQ900426, |rep21_20_p020(pLGA251), FR821780,		27266	27.1694	Staphylococcus aureus	Staphylococcus aureus (1280)	Staphylococcus (1279)	Staphylococcaceae (90964)	Bacillales (1385)	Bacilli (91061)	Firmicutes (1239)	Bacteria (2)	-5.65064	2.00388
NZ_KR270450.1	pSA2	0.0914855	0	79	458	circular	2020-06-03								rep20_7_repA(SAP074A), GQ900426, |rep21_20_p020(pLGA251), FR821780,		27424	27.2134	Staphylococcus aureus	Staphylococcus aureus (1280)	Staphylococcus (1279)	Staphylococcaceae (90964)	Bacillales (1385)	Bacilli (91061)	Firmicutes (1239)	Bacteria (2)	-5.62	1.96716
CP051936.1	pSA2	0.0914855	0	79	459	circular	2020-09-24	USA:New York City		40.7903	-73.9529	Surveillance	Homo sapiens		rep20_7_repA(SAP074A), GQ900426,		27271	27.1681	Staphylococcus aureus	Staphylococcus aureus (1280)	Staphylococcus (1279)	Staphylococcaceae (90964)	Bacillales (1385)	Bacilli (91061)	Firmicutes (1239)	Bacteria (2)	-5.63481	1.9896
NZ_CP053355.1	pSA2	0.0920479	0	78	460	circular	2020-06-11	USA	USA	39.7837	-100.446		Homo sapiens	whole organism	rep20_7_repA(SAP074A), GQ900426, |rep21_20_p020(pLGA251), FR821780,		27057	27.187	Staphylococcus aureus	Staphylococcus aureus (1280)	Staphylococcus (1279)	Staphylococcaceae (90964)	Bacillales (1385)	Bacilli (91061)	Firmicutes (1239)	Bacteria (2)	-5.63447	1.98884
NC_013348.1	pSA2	0.0920479	0	78	461	circular	2009-10-07								rep19_16_rep(pSK156), GQ900448, |rep16_5_SAP041A019(pWBG759), GQ900401, |rep20_1_ORF1(EDINA), AP003089,		45052	28.9754	Staphylococcus aureus	Staphylococcus aureus (1280)	Staphylococcus (1279)	Staphylococcaceae (90964)	Bacillales (1385)	Bacilli (91061)	Firmicutes (1239)	Bacteria (2)	-1.40961	0.379971
CP030497.1	pSA2	0.0937829	0	75	462	circular	2019-10-10	USA:New York City		40.7903	-73.9529	blood	Homo sapiens		rep7a_15_repC(pS0385p1), AM990993, |rep16_2_CDS6(pSJH101), CP000737, |rep19_3_CDS20(pSJH901), CP000704, |rep24a_1_rep(pWBG745), GQ900389,		54102	29.9028	Staphylococcus aureus	Staphylococcus aureus (1280)	Staphylococcus (1279)	Staphylococcaceae (90964)	Bacillales (1385)	Bacilli (91061)	Firmicutes (1239)	Bacteria (2)	-1.9209	0.345404
CP051930.1	pSA2	0.0937829	0	75	463	circular	2020-09-24	USA:New York City		40.7903	-73.9529	blood	Homo sapiens		rep19_3_CDS20(pSJH901), CP000704, |rep16_2_CDS6(pSJH101), CP000737, |rep7a_15_repC(pS0385p1), AM990993, |rep24a_1_rep(pWBG745), GQ900389,		70459	30.2431	Staphylococcus aureus	Staphylococcus aureus (1280)	Staphylococcus (1279)	Staphylococcaceae (90964)	Bacillales (1385)	Bacilli (91061)	Firmicutes (1239)	Bacteria (2)	-1.89774	0.301296
NZ_MF622050.1	pSA2	0.0943778	0	74	464	circular	2020-06-03								rep21_20_p020(pLGA251), FR821780, |rep20_7_repA(SAP074A), GQ900426,		28623	27.7644	Staphylococcus aureus	Staphylococcus aureus (1280)	Staphylococcus (1279)	Staphylococcaceae (90964)	Bacillales (1385)	Bacilli (91061)	Firmicutes (1239)	Bacteria (2)	-5.63215	1.9832
CP049477.1	pSA2	0.0943778	0	74	465	circular	2020-09-24	USA:New York City		40.7903	-73.9529	blood	Homo sapiens		rep20_7_repA(SAP074A), GQ900426, |rep21_20_p020(pLGA251), FR821780,		28770	27.4035	Staphylococcus aureus	Staphylococcus aureus (1280)	Staphylococcus (1279)	Staphylococcaceae (90964)	Bacillales (1385)	Bacilli (91061)	Firmicutes (1239)	Bacteria (2)	-5.63459	1.98894
CP030627.1	pSA2	0.0943778	0	74	466	circular	2019-10-10	USA:New York City		40.7903	-73.9529	blood	Homo sapiens		rep21_20_p020(pLGA251), FR821780, |rep20_7_repA(SAP074A), GQ900426,		28788	27.3864	Staphylococcus aureus	Staphylococcus aureus (1280)	Staphylococcus (1279)	Staphylococcaceae (90964)	Bacillales (1385)	Bacilli (91061)	Firmicutes (1239)	Bacteria (2)	-5.63464	1.98837
CP030690.1	pSA2	0.0955937	0	72	467	circular	2019-10-10	USA:New York City		40.7903	-73.9529	blood	Homo sapiens		rep16_2_CDS6(pSJH101), CP000737, |rep19_3_CDS20(pSJH901), CP000704,		20759	31.5478	Staphylococcus aureus	Staphylococcus aureus (1280)	Staphylococcus (1279)	Staphylococcaceae (90964)	Bacillales (1385)	Bacilli (91061)	Firmicutes (1239)	Bacteria (2)	-2.3233	0.366789
NZ_CP062472.1	pSA2	0.0962153	0	71	468	circular	2020-11-04	India:Madurai		9.93	78.12	eye	Homo sapiens		rep21_24_rep(CN1_plasmid2), NC_022227,		6486	29.6022	Staphylococcus aureus	Staphylococcus aureus (1280)	Staphylococcus (1279)	Staphylococcaceae (90964)	Bacillales (1385)	Bacilli (91061)	Firmicutes (1239)	Bacteria (2)	-0.0687586	-0.970499
NZ_CP080565.1	pSA2	0.0962153	0	71	469	circular	2021-08-12	South Korea:Seoul		37.5362	127.135	blood	Homo sapiens		rep21_24_rep(CN1_plasmid2), NC_022227,		3332	29.5318	Staphylococcus aureus	Staphylococcus aureus (1280)	Staphylococcus (1279)	Staphylococcaceae (90964)	Bacillales (1385)	Bacilli (91061)	Firmicutes (1239)	Bacteria (2)	-0.0596174	-0.944719
NC_022227.1	pSA2	0.0962153	0	71	470	circular	2013-08-30								rep21_24_rep(CN1_plasmid2), NC_022227,		3332	29.5318	Staphylococcus aureus subsp. aureus CN1	Staphylococcus aureus (1280)	Staphylococcus (1279)	Staphylococcaceae (90964)	Bacillales (1385)	Bacilli (91061)	Firmicutes (1239)	Bacteria (2)	-0.0721781	-0.965634
NZ_CP025481.1	pSA2	0.0962153	0	71	471	circular	2018-02-06	USA: Ft. Benning, Georgia		32.3913	-84.8229	Nose from military trainee	Homo sapiens		rep21_24_rep(CN1_plasmid2), NC_022227,		3459	30.0376	Staphylococcus aureus	Staphylococcus aureus (1280)	Staphylococcus (1279)	Staphylococcaceae (90964)	Bacillales (1385)	Bacilli (91061)	Firmicutes (1239)	Bacteria (2)	-0.0627897	-0.971076
NZ_CP062468.1	pSA2	0.0968463	0	70	472	circular	2020-11-04	India:Madurai		9.93	78.12	eye	Homo sapiens		rep21_24_rep(CN1_plasmid2), NC_022227,		6782	29.6373	Staphylococcus aureus	Staphylococcus aureus (1280)	Staphylococcus (1279)	Staphylococcaceae (90964)	Bacillales (1385)	Bacilli (91061)	Firmicutes (1239)	Bacteria (2)	-0.0635058	-0.962783
NC_013321.1	pSA2	0.0968463	0	70	473	circular	2009-10-07								rep20_3_rep(pTW20), FN433597,		32650	29.7672	Staphylococcus aureus	Staphylococcus aureus (1280)	Staphylococcus (1279)	Staphylococcaceae (90964)	Bacillales (1385)	Bacilli (91061)	Firmicutes (1239)	Bacteria (2)	-1.37154	0.132731
NC_020534.1	pSA2	0.0974869	0	69	474	circular	2012-10-05								rep20_3_rep(pTW20), FN433597, |rep21_20_p020(pLGA251), FR821780,		30853	32.1427	Staphylococcus aureus subsp. aureus ST228	Staphylococcus aureus (1280)	Staphylococcus (1279)	Staphylococcaceae (90964)	Bacillales (1385)	Bacilli (91061)	Firmicutes (1239)	Bacteria (2)	-1.36031	0.175107
NC_020530.1	pSA2	0.0974869	0	69	475	circular	2012-10-05								rep20_3_rep(pTW20), FN433597, |rep21_20_p020(pLGA251), FR821780,		30854	32.1385	Staphylococcus aureus subsp. aureus ST228	Staphylococcus aureus (1280)	Staphylococcus (1279)	Staphylococcaceae (90964)	Bacillales (1385)	Bacilli (91061)	Firmicutes (1239)	Bacteria (2)	-1.39798	0.104924
NC_013337.1	pSA2	0.0974869	0	69	476	circular	2009-10-07								rep20_3_rep(pTW20), FN433597, |rep21_20_p020(pLGA251), FR821780,		30857	32.1353	Staphylococcus aureus	Staphylococcus aureus (1280)	Staphylococcus (1279)	Staphylococcaceae (90964)	Bacillales (1385)	Bacilli (91061)	Firmicutes (1239)	Bacteria (2)	-1.39523	0.0968223
NZ_CP041009.1	pSA2	0.0981375	0	68	477	circular	2019-06-25	USA:VA	USA,VA	37.1232	-78.4928	ATCC Isolate	NIST Mixed Microbial RM strain		rep20_3_rep(pTW20), FN433597, |rep21_20_p020(pLGA251), FR821780,		32188	32.3102	Staphylococcus aureus	Staphylococcus aureus (1280)	Staphylococcus (1279)	Staphylococcaceae (90964)	Bacillales (1385)	Bacilli (91061)	Firmicutes (1239)	Bacteria (2)	-1.42914	0.0983484
NC_020565.1	pSA2	0.0981375	0	68	478	circular	2012-10-05								rep20_3_rep(pTW20), FN433597, |rep21_20_p020(pLGA251), FR821780,		32184	32.308	Staphylococcus aureus subsp. aureus ST228	Staphylococcus aureus (1280)	Staphylococcus (1279)	Staphylococcaceae (90964)	Bacillales (1385)	Bacilli (91061)	Firmicutes (1239)	Bacteria (2)	-1.3584	0.159324
NZ_CP031671.1	pSA2	0.0987984	0	67	479	circular	2018-09-02	Germany		51.9636	7.6132	blood	Homo sapiens	Microbe	rep7a_16_repC(Cassette), AB037671, |rep20_3_rep(pTW20), FN433597,		18320	30.9007	Staphylococcus aureus	Staphylococcus aureus (1280)	Staphylococcus (1279)	Staphylococcaceae (90964)	Bacillales (1385)	Bacilli (91061)	Firmicutes (1239)	Bacteria (2)	-1.13036	-0.344553
NZ_CP031668.1	pSA2	0.0987984	0	67	480	circular	2018-09-02	Germany		51.9636	7.6132	nares	Homo sapiens	Microbe	rep7a_16_repC(Cassette), AB037671, |rep20_3_rep(pTW20), FN433597,		18320	30.9007	Staphylococcus aureus	Staphylococcus aureus (1280)	Staphylococcus (1279)	Staphylococcaceae (90964)	Bacillales (1385)	Bacilli (91061)	Firmicutes (1239)	Bacteria (2)	-1.14273	-0.326767
NZ_CP016399.1	pSA2	0.0994698	0	66	481	circular	2017-07-07	South Korea		36.8659	127.553	Pork			rep21_24_rep(CN1_plasmid2), NC_022227,		4114	28.9985	Staphylococcus aureus	Staphylococcus aureus (1280)	Staphylococcus (1279)	Staphylococcaceae (90964)	Bacillales (1385)	Bacilli (91061)	Firmicutes (1239)	Bacteria (2)	-0.0649135	-0.963251
NC_010077.1	pSA2	0.0994698	0	66	482	circular	2007-12-03								rep20_1_ORF1(EDINA), AP003089, |rep19_6_ORF34(EDINA), AP003089, |rep16_5_SAP041A019(pWBG759), GQ900401,		34986	28.7344	Staphylococcus aureus	Staphylococcus aureus (1280)	Staphylococcus (1279)	Staphylococcaceae (90964)	Bacillales (1385)	Bacilli (91061)	Firmicutes (1239)	Bacteria (2)	-1.39609	0.384817
NZ_CP013912.1	pSA2	0.0994698	0	66	483	circular	2016-04-08	South Korea	South Korea	36.5582	127.941	leaf vegetable		cell culture			10808	28.775	Staphylococcus haemolyticus	Staphylococcus haemolyticus (1283)	Staphylococcus (1279)	Staphylococcaceae (90964)	Bacillales (1385)	Bacilli (91061)	Firmicutes (1239)	Bacteria (2)	-1.49912	0.179328
NC_020567.1	pSA2	0.0994698	0	66	484	circular	2012-10-05								rep20_3_rep(pTW20), FN433597, |rep21_20_p020(pLGA251), FR821780,		32700	32.2875	Staphylococcus aureus subsp. aureus ST228	Staphylococcus aureus (1280)	Staphylococcus (1279)	Staphylococcaceae (90964)	Bacillales (1385)	Bacilli (91061)	Firmicutes (1239)	Bacteria (2)	-1.38366	0.0978688

## Sheet: pSE1 hits
Table S5. List of plasmid hits using Mash distance for pSE1
ACC_NUCCORE	distance	pvalue	shared_hashes	recid	Topology_NUCCORE	CreateDate_NUCCORE	Location_BIOSAMPLE	loc_parsed	loc_lat	loc_lng	IsolationSource_BIOSAMPLE	Host_BIOSAMPLE	SamplType_BIOSAMPLE	plasmidfinder	pmlst	Length_NUCCORE	GC_NUCCORE	taxon_name	taxon_species_name	taxon_genus_name	taxon_family_name	taxon_order_name	taxon_class_name	taxon_phylum_name	taxon_superkingdom_name	D1	D2
NZ_CP029661.1	0.0511448	0	206	1	circular	2018-06-13								rep19b_1_repA(SAP105A), GQ900452, |rep21_8_rep(SAP071A), GQ900485, |rep22_1a_repB(pUB110), X03408,		28166	29.9404	Staphylococcus aureus	Staphylococcus aureus (1280)	Staphylococcus (1279)	Staphylococcaceae (90964)	Bacillales (1385)	Bacilli (91061)	Firmicutes (1239)	Bacteria (2)	-1.44184	-0.112951
NC_013377.1	0.0595738	0	167	2	circular	2009-10-08								rep19b_1_repA(SAP105A), GQ900452,		26236	32.726	Staphylococcus epidermidis	Staphylococcus epidermidis (1282)	Staphylococcus (1279)	Staphylococcaceae (90964)	Bacillales (1385)	Bacilli (91061)	Firmicutes (1239)	Bacteria (2)	-1.44146	0.0011038
NZ_CP069956.1	0.0668569	0	140	3	linear	2021-02-24	USA:MD	USA,MD	39.5162	-76.9382				rep19b_1_repA(SAP105A), GQ900452, |repUS70_1_repA(SAP047A), GQ900405,		31558	30.6357	Staphylococcus epidermidis	Staphylococcus epidermidis (1282)	Staphylococcus (1279)	Staphylococcaceae (90964)	Bacillales (1385)	Bacilli (91061)	Firmicutes (1239)	Bacteria (2)	-1.54295	-0.161307
NC_017350.1	0.0723061	0	123	4	linear	2012-05-01						Homo sapiens		rep20_13_repA(p11819p97), CP003193,		22317	29.0586	Staphylococcus aureus subsp. aureus 11819-97	Staphylococcus aureus (1280)	Staphylococcus (1279)	Staphylococcaceae (90964)	Bacillales (1385)	Bacilli (91061)	Firmicutes (1239)	Bacteria (2)	-1.36908	-0.0934715
NZ_CP035292.1	0.0744324	0	117	5	circular	2019-06-08								rep39_1_repA(SAP110A), GQ900465,		28301	33.702	Staphylococcus haemolyticus	Staphylococcus haemolyticus (1283)	Staphylococcus (1279)	Staphylococcaceae (90964)	Bacillales (1385)	Bacilli (91061)	Firmicutes (1239)	Bacteria (2)	-1.4576	-0.0902432
NZ_CP077271.1	0.0744324	0	117	6	circular	2021-06-29	Germany: Braunschweig	Germany,Braunschweig	52.2647	10.5236				rep39_1_repA(SAP110A), GQ900465,		27653	33.3165	Staphylococcus haemolyticus	Staphylococcus haemolyticus (1283)	Staphylococcus (1279)	Staphylococcaceae (90964)	Bacillales (1385)	Bacilli (91061)	Firmicutes (1239)	Bacteria (2)	-1.40243	-0.101833
NZ_CP010403.1	0.0762985	0	112	7	circular	2015-09-24	Greece		39.63	22.41	swab	Homo sapiens		rep20_13_repA(p11819p97), CP003193,		28895	29.6003	Staphylococcus aureus	Staphylococcus aureus (1280)	Staphylococcus (1279)	Staphylococcaceae (90964)	Bacillales (1385)	Bacilli (91061)	Firmicutes (1239)	Bacteria (2)	-1.38205	-0.180672
NC_013328.1	0.0782587	0	107	8	circular	2009-10-07								rep20_2_repA(pWBG753), GQ900395, |rep7a_10_ORF(pKH1), SAU38656, |rep7a_15_repC(pS0385p1), AM990993,		30047	29.8499	Staphylococcus aureus	Staphylococcus aureus (1280)	Staphylococcus (1279)	Staphylococcaceae (90964)	Bacillales (1385)	Bacilli (91061)	Firmicutes (1239)	Bacteria (2)	-1.22711	-0.286273
CP070990.1	0.0786628	0	106	9	circular	2021-03-01								rep20_2_repA(pWBG753), GQ900395, |rep7a_15_repC(pS0385p1), AM990993, |rep7a_10_ORF(pKH1), SAU38656,		30029	29.8545	Staphylococcus aureus	Staphylococcus aureus (1280)	Staphylococcus (1279)	Staphylococcaceae (90964)	Bacillales (1385)	Bacilli (91061)	Firmicutes (1239)	Bacteria (2)	-1.13972	-0.384538
NC_005566.1	0.0794837	0	104	10	circular	2004-02-24								rep5d_1_rep(pJE1), AF051916,		8013	33.8325	Staphylococcus epidermidis	Staphylococcus epidermidis (1282)	Staphylococcus (1279)	Staphylococcaceae (90964)	Bacillales (1385)	Bacilli (91061)	Firmicutes (1239)	Bacteria (2)	-1.30329	-0.563112
NC_022126.1	0.0887833	0	84	11	linear	2013-08-22								rep20_3_rep(pTW20), FN433597,		20449	35.0237	Staphylococcus aureus subsp. aureus 55/2053	Staphylococcus aureus (1280)	Staphylococcus (1279)	Staphylococcaceae (90964)	Bacillales (1385)	Bacilli (91061)	Firmicutes (1239)	Bacteria (2)	-1.39954	0.076261
NZ_CP035297.1	0.0926182	0	77	12	circular	2019-06-08								rep19c_4_rep(pSSP2), AP008936,		22856	31.3484	Staphylococcus saprophyticus subsp. saprophyticus ATCC 15305 = NCTC 7292	Staphylococcus saprophyticus (29385)	Staphylococcus (1279)	Staphylococcaceae (90964)	Bacillales (1385)	Bacilli (91061)	Firmicutes (1239)	Bacteria (2)	-1.47395	-0.245053
NC_007352.1	0.0926182	0	77	13	circular	2005-08-20								rep19c_4_rep(pSSP2), AP008936,		22870	31.3424	Staphylococcus saprophyticus subsp. saprophyticus ATCC 15305 = NCTC 7292	Staphylococcus saprophyticus (29385)	Staphylococcus (1279)	Staphylococcaceae (90964)	Bacillales (1385)	Bacilli (91061)	Firmicutes (1239)	Bacteria (2)	-1.47051	-0.224054
NZ_LR027875.1	0.0937829	0	75	14	linear	2019-02-11								repUS9_1_rep(pSK1), AF203376,		23576	30.9128	Staphylococcus aureus	Staphylococcus aureus (1280)	Staphylococcus (1279)	Staphylococcaceae (90964)	Bacillales (1385)	Bacilli (91061)	Firmicutes (1239)	Bacteria (2)	-1.44365	-0.0225923
NZ_MH587574.1	0.0949813	0	73	15	circular	2020-06-03								rep24a_1_rep(pWBG745), GQ900389, |rep20_2_repA(pWBG753), GQ900395,		72158	29.7361	Staphylococcus aureus	Staphylococcus aureus (1280)	Staphylococcus (1279)	Staphylococcaceae (90964)	Bacillales (1385)	Bacilli (91061)	Firmicutes (1239)	Bacteria (2)	-0.0681285	9.86224
NC_013347.1	0.0949813	0	73	16	circular	2009-10-07								rep20_9_repA(SAP055A), GQ900414,		22694	34.7449	Staphylococcus aureus	Staphylococcus aureus (1280)	Staphylococcus (1279)	Staphylococcaceae (90964)	Bacillales (1385)	Bacilli (91061)	Firmicutes (1239)	Bacteria (2)	-1.40006	0.0884126
NC_013352.1	0.0955937	0	72	17	circular	2009-10-07								rep20_3_rep(pTW20), FN433597,		23983	33.6739	Staphylococcus aureus	Staphylococcus aureus (1280)	Staphylococcus (1279)	Staphylococcaceae (90964)	Bacillales (1385)	Bacilli (91061)	Firmicutes (1239)	Bacteria (2)	-1.38782	0.103297
NZ_CP022094.1	0.0968463	0	70	18	circular	2018-03-16	United Kingdom: Manchester University	United Kingdom,Manchester University	53.4702	-2.23932	urine	Homo sapiens		rep19c_4_rep(pSSP2), AP008936,		45627	31.3652	Staphylococcus saprophyticus	Staphylococcus saprophyticus (29385)	Staphylococcus (1279)	Staphylococcaceae (90964)	Bacillales (1385)	Bacilli (91061)	Firmicutes (1239)	Bacteria (2)	-1.51063	-0.232347
NC_014369.1	0.0968463	0	70	19	circular	2010-08-06								repUS9_1_rep(pSK1), AF203376,		28150	30.9698	Staphylococcus aureus	Staphylococcus aureus (1280)	Staphylococcus (1279)	Staphylococcaceae (90964)	Bacillales (1385)	Bacilli (91061)	Firmicutes (1239)	Bacteria (2)	-1.43198	-0.000113527
NZ_CP007500.1	0.0974869	0	69	20	circular	2015-02-17								rep20_3_rep(pTW20), FN433597,		32406	29.4945	Staphylococcus aureus	Staphylococcus aureus (1280)	Staphylococcus (1279)	Staphylococcaceae (90964)	Bacillales (1385)	Bacilli (91061)	Firmicutes (1239)	Bacteria (2)	-1.41052	0.114517
NZ_CP029167.1	0.0981375	0	68	21	linear	2018-05-12	Australia: New South Wales		-32.054	150.859	Vet Hospital	Homo sapiens		rep20_3_rep(pTW20), FN433597,		27887	29.3936	Staphylococcus aureus	Staphylococcus aureus (1280)	Staphylococcus (1279)	Staphylococcaceae (90964)	Bacillales (1385)	Bacilli (91061)	Firmicutes (1239)	Bacteria (2)	-1.41406	0.113367
NZ_LR735438.1	0.0987984	0	67	22	linear	2019-11-22			-37.7565	145.06	clinical			rep20_12_repA(SAP105B), GQ900453, |rep10_4_repL(pDLK1), GU562624,		39876	30.3416	Staphylococcus epidermidis	Staphylococcus epidermidis (1282)	Staphylococcus (1279)	Staphylococcaceae (90964)	Bacillales (1385)	Bacilli (91061)	Firmicutes (1239)	Bacteria (2)	-1.55032	-0.175394
NZ_LN831037.1	0.0987984	0	67	23	circular	2015-03-22					skin abscess					6578	30.1003	Staphylococcus aureus	Staphylococcus aureus (1280)	Staphylococcus (1279)	Staphylococcaceae (90964)	Bacillales (1385)	Bacilli (91061)	Firmicutes (1239)	Bacteria (2)	-1.33854	-0.192726

## Sheet: pSE2 hits
Table S6: List of plasmid hits using Mash distance for pSE2
ACC_NUCCORE	distance	pvalue	shared_hashes	recid	Topology_NUCCORE	CreateDate_NUCCORE	Location_BIOSAMPLE	loc_parsed	loc_lat	loc_lng	IsolationSource_BIOSAMPLE	Host_BIOSAMPLE	SamplType_BIOSAMPLE	plasmidfinder	pmlst	Length_NUCCORE	GC_NUCCORE	taxon_name	taxon_species_name	taxon_genus_name	taxon_family_name	taxon_order_name	taxon_class_name	taxon_phylum_name	taxon_superkingdom_name	D1	D2
NZ_CP066372.1	0.000239895	0	990	1	circular	2020-12-29	France	France	46.6034	1.88833		Homo sapiens	monoisolate from skin swab	rep7a_3_rep(pSTE1), HE662694,		2491	30.4295	Staphylococcus epidermidis	Staphylococcus epidermidis (1282)	Staphylococcus (1279)	Staphylococcaceae (90964)	Bacillales (1385)	Bacilli (91061)	Firmicutes (1239)	Bacteria (2)	-0.433732	-1.03093
CP052957.1	0.000855821	0	965	2	circular	2021-02-09	Germany: Hamburg		53.33	10.1	nose; prosthetic joint infection	Homo sapiens		rep7a_3_rep(pSTE1), HE662694,		2491	30.4295	Staphylococcus epidermidis	Staphylococcus epidermidis (1282)	Staphylococcus (1279)	Staphylococcaceae (90964)	Bacillales (1385)	Bacilli (91061)	Firmicutes (1239)	Bacteria (2)	-0.455821	-0.981046
NZ_CP069222.1	0.0010072	0	959	3	circular	2021-02-11	South Korea: Seoul	South Korea,Seoul	37.5667	126.978		sofa	bacteria	rep7a_10_ORF(pKH1), SAU38656,		2563	30.6672	Staphylococcus epidermidis	Staphylococcus epidermidis (1282)	Staphylococcus (1279)	Staphylococcaceae (90964)	Bacillales (1385)	Bacilli (91061)	Firmicutes (1239)	Bacteria (2)	-0.441321	-1.00574
CP053004.1	0.0357395	0	309	4	circular	2021-02-09	Germany: Hamburg		53.33	10.1	nose; prosthetic joint infection	Homo sapiens		rep7a_3_rep(pSTE1), HE662694,		2169	31.1203	Staphylococcus epidermidis	Staphylococcus epidermidis (1282)	Staphylococcus (1279)	Staphylococcaceae (90964)	Bacillales (1385)	Bacilli (91061)	Firmicutes (1239)	Bacteria (2)	-0.436371	-1.00192
NZ_MW364981.1	0.0560862	0	182	5	circular	2021-03-15								rep7a_9_repI(pGB354), SAU83488,		2348	30.8773	Staphylococcus epidermidis	Staphylococcus epidermidis (1282)	Staphylococcus (1279)	Staphylococcaceae (90964)	Bacillales (1385)	Bacilli (91061)	Firmicutes (1239)	Bacteria (2)	-0.427918	-1.02087
NZ_CP047868.1	0.0563082	0	181	6	circular	2020-01-23						Homo sapiens		rep7a_9_repI(pGB354), SAU83488,		2348	30.7922	Staphylococcus aureus	Staphylococcus aureus (1280)	Staphylococcus (1279)	Staphylococcaceae (90964)	Bacillales (1385)	Bacilli (91061)	Firmicutes (1239)	Bacteria (2)	-0.4326	-1.02089
NZ_CP066371.1	0.0565317	0	180	7	circular	2020-12-29	France	France	46.6034	1.88833		Homo sapiens	monoisolate from skin swab	rep7a_9_repI(pGB354), SAU83488,		2348	30.8348	Staphylococcus epidermidis	Staphylococcus epidermidis (1282)	Staphylococcus (1279)	Staphylococcaceae (90964)	Bacillales (1385)	Bacilli (91061)	Firmicutes (1239)	Bacteria (2)	-0.466495	-0.945797
NZ_CP019567.1	0.0628995	0	154	8	circular	2017-02-11	China:Hangzhou		30.26	120.2	skin	Homo sapiens		rep7a_3_rep(pSTE1), HE662694, |rep21_27_rep(pLNU4), AM184102,		4817	30.7038	Staphylococcus aureus	Staphylococcus aureus (1280)	Staphylococcus (1279)	Staphylococcaceae (90964)	Bacillales (1385)	Bacilli (91061)	Firmicutes (1239)	Bacteria (2)	-0.338042	-1.20268
NZ_CP066373.1	0.0843302	0	93	9	circular	2020-12-29	France	France	46.6034	1.88833		Homo sapiens	monoisolate from skin swab	rep19c_3_rep(pETB), AP012467, |rep7a_3_rep(pSTE1), HE662694,		28218	29.7222	Staphylococcus epidermidis	Staphylococcus epidermidis (1282)	Staphylococcus (1279)	Staphylococcaceae (90964)	Bacillales (1385)	Bacilli (91061)	Firmicutes (1239)	Bacteria (2)	-1.45001	-0.526876
